# Supplementary material for: A survey of the small RNA population during far-red light-induced apical hook opening
Source: Front Plant Sci. 2014 Apr 29;5:156. doi: 10.3389/fpls.2014.00156 (PMC4010784; doi:10.3389/fpls.2014.00156)
Supplement: Supplementary file 1 [file DataSheet1.XLS]

## Sheet: Table S1
Table S1. Summary of small RNA sequencing
	Dark Cotyledon	Dark Hypocotyl	Dark Hook Concave	Dark Hook Convex	FR Cotyledon	FR Hypocotyl	FR Hook concave	FR Hook Convex
Raw reads	13142614	10994420	15331360	12911301	8941870	12740114	14951413	14051460
preprocessing filter*	9251314	8832351	13853294	11624430	6303778	11351969	11318074	9930694
mapped to tRNA	417566	237006	297875	232125	249660	359518	134657	203793
mapped to rRNA	5039261	3559272	3459847	2833602	3487106	4288296	4382925	3202235
mapped to genome (perfect match)	2884406	4310556	9145277	7697106	1739310	5858279	6186191	5783366
unique sequences mapped to genome (perfect match)	767366	1380795	2546936	2213147	517370	1928609	1631200	1519824

## Sheet: Table S2
Table S2: Genomic loci generating novel miRNA (size class 20-22nt)
miRNA_Acc.	Sequence	Chromosome	Start	Strand	matched to updated mIRBase (Mar 2014) after the prediction
262194	AAGCTCAGGAGGGATAGCAC	Gm02	44954768	F	gma-miR390d
262194	AAGCTCAGGAGGGATAGCAC	Gm14	47097986	F	gma-miR390d
262196	AAGCTCAGGAGGGATAGCACC	Gm02	44954768	F	gma-miR390d
262196	AAGCTCAGGAGGGATAGCACC	Gm14	47097986	F	gma-miR390d
262205	AAGCTCAGGAGGGATAGCGCCA	Gm01	42335625	F	gma-miR390g
262205	AAGCTCAGGAGGGATAGCGCCA	Gm03	6558248	R	gma-miR390g
262205	AAGCTCAGGAGGGATAGCGCCA	Gm18	5047834	R	gma-miR390g
262205	AAGCTCAGGAGGGATAGCGCCA	Gm11	30272772	F	gma-miR390g
262511	AAGCTGTGGGAGAATATGGCA	Gm17	9053050	R	gma-miR396d
270563	AATGATCTCGGACCAGGCTTCA	Gm20	43105407	R	gma-miR166u
285569	ACTCAGCTGCTGACTCGTTGG	Gm10	48317525	R	gma-miR4414
292382	AGAATGATCTCGGACCAGGC	Gm10	41243429	F	gma-miR166u
292383	AGAATGATCTCGGACCAGGCT	Gm10	41243429	F	gma-miR166u
292385	AGAATGATCTCGGACCAGGCTT	Gm10	41243429	F	gma-miR166u
292650	AGAATTTGTGGGAATGGGCTGA	Gm18	61452976	R	gma-miR482a-5p
297576	AGAGGCCCTTGGGGAGGAGTA	Gm08	1771454	F	gma-miR5036
298830	AGATATTGGTACGGTTCAATC	Gm15	8464181	R	gma-miR171c-5p
322214	ATATTGGTCCGGTTCAATAAG	Gm06	48920691	R	gma-miR171c-5p
322214	ATATTGGTCCGGTTCAATAAG	Gm12	8443116	F	gma-miR171c-5p
342779	CAGCCAAGAATGACTTGCCGG	Gm09	5264002	F	gma-miR169l-5p
342779	CAGCCAAGAATGACTTGCCGG	Gm14	5324808	F	gma-miR169l-5p
351695	CCTCAAAGGCTTCCACTACTG	Gm08	46838021	F	gma-miR5037a
351695	CCTCAAAGGCTTCCACTACTG	Gm18	61656043	R	gma-miR5037a
355119	CGAGCCGAATCAATACCACTC	Gm06	10859300	R	gma-miR171s
355120	CGAGCCGAATCAATATCACTC	Gm04	46988640	F	gma-miR171b-3p
355120	CGAGCCGAATCAATATCACTC	Gm06	10859623	R	gma-miR171b-3p
357066	CGCTATCCATCCTGAGTTTC	Gm01	42335682	F	gma-miR390c
357067	CGCTATCCATCCTGAGTTTCA	Gm01	42335682	F	gma-miR390c
357067	CGCTATCCATCCTGAGTTTCA	Gm03	6558192	R	gma-miR390c
357070	CGCTATCTATCCTGAGTTTCA	Gm18	5047778	R	gma-miR390c
357071	CGCTATCTATCTTGAGCTTCA	Gm02	44954825	F	gma-miR390b-3p
365515	CTGAAGTGTTTGGGGGAACTC	Gm01	4818656	F	gma-miR395c
365515	CTGAAGTGTTTGGGGGAACTC	Gm02	1723456	R	gma-miR395c
365515	CTGAAGTGTTTGGGGGAACTC	Gm08	40840288	F	gma-miR395c
365641	CTGACAGAAGAGAGTGAGCA	Gm02	41864173	F	gma-miR156y
365643	CTGACAGAAGAGAGTGAGCAC	Gm02	41864173	F	gma-miR156y
369251	CTTGTTTGTGGTGATGTCTAG	Gm19	43786821	R	gma-miR1535b
369251	CTTGTTTGTGGTGATGTCTAG	Gm19	43786880	F	gma-miR1535b
387602	GCGTATGAGGAGCCAAGCATA	Gm10	43851656	R	gma-miR160a-3p
387602	GCGTATGAGGAGCCAAGCATA	Gm20	40554957	F	gma-miR160a-3p
387603	GCGTATGAGGAGTCATGCATG	Gm10	4733506	R	gma-miR160a-3p
387603	GCGTATGAGGAGTCATGCATG	Gm13	23749985	R	gma-miR160a-3p
389136	GCTGGATGTCTTTGAAGGAA	Gm18	61624616	R	gma-miR862a
390330	GGAATGGGCTGATTGGGAAG	Gm18	61452968	R	gma-miR482c-5p
390373	GGAATGGTGTCTGGTTCGAGA	Gm10	41243373	F	gma-miR166l
390373	GGAATGGTGTCTGGTTCGAGA	Gm20	43105469	R	gma-miR166l
393649	GGGAATGGGCTGATTGGGAAG	Gm18	61452968	R	gma-miR482c-5p
397054	GGTACCCTTTCAGATAGTCTCA	Gm06	46029818	F	gma-miR5034
397054	GGTACCCTTTCAGATAGTCTCA	Gm06	46032141	F	gma-miR5034
397054	GGTACCCTTTCAGATAGTCTCA	Gm06	46034466	F	gma-miR5034
405759	GTTGAGCAAGTTGAAGATGAA	Gm16	30111981	R	gma-miR5041
405759	GTTGAGCAAGTTGAAGATGAA	Gm16	30112026	F	gma-miR5041
409632	TAAGACGGAACTTACAAAGA	Gm14	49069105	F	gma-miR4345
409633	TAAGACGGAACTTACAAAGAT	Gm14	49069105	F	gma-miR4345
409634	TAAGACGGAACTTACAAAGATT	Gm14	49069105	F	gma-miR4345
411060	TAATCTGCATCCTGAGGTTTA	Gm07	16402403	R	gma-miR2111f
411060	TAATCTGCATCCTGAGGTTTA	Gm01	31787463	F	gma-miR2111f
411060	TAATCTGCATCCTGAGGTTTA	Gm18	49934446	R	gma-miR2111f
411060	TAATCTGCATCCTGAGGTTTA	Gm07	16377851	R	gma-miR2111f
411060	TAATCTGCATCCTGAGGTTTA	Gm18	49962737	R	gma-miR2111f
414268	TAGAAAGGGAAATAGCAGTT	Gm09	28530237	F	gma-miR1508c
414268	TAGAAAGGGAAATAGCAGTT	Gm16	32903801	F	gma-miR1508c
414271	TAGAAAGGGAAATAGCAGTTG	Gm09	28530237	F	gma-miR1508c
414271	TAGAAAGGGAAATAGCAGTTG	Gm16	32903801	F	gma-miR1508c
414272	TAGAAAGGGAAATAGCAGTTGA	Gm09	28530237	F	gma-miR1508c
414272	TAGAAAGGGAAATAGCAGTTGA	Gm16	32903801	F	gma-miR1508c
427489	TCCCTCAAAGGCTTCCAGTAT	Gm08	46853908	F	gma-miR5037b
427490	TCCCTCAAAGGCTTCCAGTATT	Gm18	61624663	R	gma-miR5037b
427490	TCCCTCAAAGGCTTCCAGTATT	Gm08	46853908	F	gma-miR5037b
440309	TCTTGCTCAAATGAGTATTCCA	Gm12	3213774	F	gma-miR828b
444696	TGACAGAAGAAAGGGAGCACA	Gm11	453281	R	gma-miR156t
444962	TGACAGAAGAGAGTGAGCACAA	Gm14	10664575	R	gma-miR156y
445229	TGACAGAAGAGAGTGAGCACTT	Gm17	4291731	R	gma-miR156s
447188	TGAGAATTTGGCCTCTGTCC	Gm09	28272490	F	gma-miR5038b
447188	TGAGAATTTGGCCTCTGTCC	Gm09	28264436	F	gma-miR5038b
447189	TGAGAATTTGGCCTCTGTCCA	Gm09	28272490	F	gma-miR5038b
447189	TGAGAATTTGGCCTCTGTCCA	Gm09	28264436	F	gma-miR5038b
449885	TGAGATATTGGTACGGTTCA	Gm13	30650799	F	gma-miR171c-5p
449886	TGAGATATTGGTACGGTTCAA	Gm13	30650799	F	gma-miR171c-5p
450237	TGAGCCAGGATGGCTTGCCGGC	Gm17	4857157	R	gma-miR169r
450237	TGAGCCAGGATGGCTTGCCGGC	Gm13	363912	R	gma-miR169r
450333	TGAGCCGCGTCAATATCTCA	Gm06	48964784	R	gma-miR171t
454048	TGCCAAAGGAGAGTTGCCCTG	Gm16	35612579	F	gma-miR399h
454048	TGCCAAAGGAGAGTTGCCCTG	Gm10	46275375	F	gma-miR399h
454048	TGCCAAAGGAGAGTTGCCCTG	Gm20	38251197	R	gma-miR399h
454405	TGCCTGGCTCCCTGTATGCCA	Gm03	41268478	R	gma-miR160f
454405	TGCCTGGCTCCCTGTATGCCA	Gm10	43851717	R	gma-miR160f
454405	TGCCTGGCTCCCTGTATGCCA	Gm19	43796015	R	gma-miR160f
454405	TGCCTGGCTCCCTGTATGCCA	Gm20	40554897	F	gma-miR160f
454405	TGCCTGGCTCCCTGTATGCCA	Gm10	4733567	R	gma-miR160f
454405	TGCCTGGCTCCCTGTATGCCA	Gm13	23750046	R	gma-miR160f
455663	TGCTGGATGTCTTTGAAGGAA	Gm18	61624616	R	gma-miR862a
460134	TGGGAATGGGCTGATTGGGAAG	Gm18	61452968	R	gma-miR482c-5p
466591	TTAACCAGGCTCTGATACCAT	Gm18	21161303	F	gma-miR1511
471460	TTCCCAATTCCGCCCATTCCTA	Gm18	61452917	R	gma-miR482a-3p
475317	TTGAAGCTGCCAGCATGATCTT	Gm20	37901913	F	gma-miR167f
475427	TTGAATGCTGGATGTCTTTGA	Gm08	46853965	F	gma-miR862a
475547	TTGACAGAAGAAAGGGAGCA	Gm01	55282681	F	gma-miR156t
475549	TTGACAGAAGAAAGGGAGCAC	Gm01	55282681	F	gma-miR156t
476703	TTGAGCCGCGTCAATATCTCA	Gm06	48964784	R	gma-miR171t
476885	TTGAGTGCAGCGTTGATGAAG	Gm08	4639121	R	gma-miR397b-5p
479129	TTGGCGCTATCTATCCTGAGT	Gm11	30272824	F	gma-miR390b-3p
485825	TTTTCTTGAGAATTTGGCCT	Gm09	28264430	F	gma-miR5038b
485825	TTTTCTTGAGAATTTGGCCT	Gm09	28272484	F	gma-miR5038b
485826	TTTTCTTGAGAATTTGGCCTC	Gm09	28264430	F	gma-miR5038b
485826	TTTTCTTGAGAATTTGGCCTC	Gm09	28272484	F	gma-miR5038b
486068	TTTTGGACTGAAGGGAGCTCC	Gm06	22581750	F	gma-miR319m
487489	TTGACAGAAGAAAGGGAGCACA	Gm01	55282681	F	gma-miR156t
487489	TTGACAGAAGAAAGGGAGCACA	Gm11	453281	R	gma-miR156t
537951	AGCTGCTTAGCTATGGATCC	Gm09	37672455	F	gma-miR159d
569114	GCGTATGAGGAGCCAAGCAT	Gm20	40554957	F	gma-miR160a-3p
719627	CGGCGTGATATTGGTACGGCTC	Gm04	46988585	F	gma-miR171b-5p
719715	TGATATTGGTACGGCTCATCT	Gm06	10859673	R	gma-miR171b-5p
249239	AAAGGAATGGACATTAGTCTTG	Gm14	12544942	R	NA
260818	AAGATTGTTCAAGACAGACATT	Gm14	49069150	R	NA
261922	AAGCGGGGTAGAGTAATTGG	Gm17	23971393	F	NA
261923	AAGCGGGGTAGAGTAATTGGT	Gm17	23971393	F	NA
261924	AAGCGGGGTAGAGTAATTGGTC	Gm17	23971393	F	NA
262032	AAGCTAAAACAGATTCTAGACA	Gm06	13760414	R	NA
262032	AAGCTAAAACAGATTCTAGACA	Gm19	26107757	F	NA
265066	AAGGTAATCAGGTAGAGAGTTT	Gm09	33018569	R	NA
271365	AATGGTGAAGATGAAGAATA	Gm03	25661712	F	NA
271366	AATGGTGAAGATGAAGAATAA	Gm03	25661712	F	NA
271763	AATGTTGGTACTCTGGTGAGGC	Gm09	34676697	R	NA
274296	ACAAGCTGTTGCACCAGAATAA	Gm13	25338365	F	NA
274296	ACAAGCTGTTGCACCAGAATAA	Gm15	14694912	R	NA
274296	ACAAGCTGTTGCACCAGAATAA	Gm18	38241023	F	NA
289051	AGAAACATTGGCTGAAGACTTA	Gm02	13133835	R	NA
289051	AGAAACATTGGCTGAAGACTTA	Gm02	13198107	R	NA
289051	AGAAACATTGGCTGAAGACTTA	Gm02	13227054	R	NA
289051	AGAAACATTGGCTGAAGACTTA	Gm02	13165862	R	NA
289051	AGAAACATTGGCTGAAGACTTA	Gm02	13256779	R	NA
289051	AGAAACATTGGCTGAAGACTTA	Gm02	13260227	R	NA
294839	AGAGAAAATGTGTGAATGTCA	Gm07	1937644	R	NA
313411	AGTATTTTAAGTCTGTCGGAAT	Gm09	34682351	F	NA
316673	ATAAAGGTAGGGGTTGCTGCA	Gm19	39323628	R	NA
317442	ATAATATTTTAGTTGAATGGTA	Gm01	12548668	F	NA
317442	ATAATATTTTAGTTGAATGGTA	Gm14	22200558	F	NA
319133	ATACTGCATTGTTTGAAACCT	Gm16	1432423	R	NA
323294	ATCATGTGGCAGTTTCACCT	Gm10	46574270	R	NA
326269	ATCTGCTGACTCATTCATACA	Gm04	46348862	F	NA
326269	ATCTGCTGACTCATTCATACA	Gm06	11433657	R	NA
326269	ATCTGCTGACTCATTCATACA	Gm15	40230326	R	NA
337846	CAAGATAAGAACAGATAGCAA	Gm14	6772252	F	NA
337847	CAAGATAAGAACAGATAGCAAG	Gm14	6772252	F	NA
341886	CAGAAGTTTCTGGATTAGCTGC	Gm12	11736347	F	NA
350631	CCGGATTAGCAGGTTTGAGGA	Gm06	46029405	R	NA
350631	CCGGATTAGCAGGTTTGAGGA	Gm06	46031728	R	NA
364836	CTCTCCCTCAAGGGCTTCTCG	Gm08	1771410	F	NA
364836	CTCTCCCTCAAGGGCTTCTCG	Gm05	40687198	R	NA
377151	GAGAGTAAGAGTGAGACACA	Gm07	31357650	R	NA
377880	GAGGAAGAACAACAACAACAAC	Gm08	6937562	F	NA
387757	GCGTGCGAGGAGCCATGCATG	Gm03	41268417	R	NA
387757	GCGTGCGAGGAGCCATGCATG	Gm19	43795954	R	NA
388462	GCTCATTCTCTATCTGTCACC	Gm17	4291669	R	NA
421857	TCAACATTGTCACCAACGCTC	Gm14	6283882	R	NA
421915	TCAACGATTGGCTTGGTGTTT	Gm06	46028604	R	NA
421915	TCAACGATTGGCTTGGTGTTT	Gm06	46030927	R	NA
421915	TCAACGATTGGCTTGGTGTTT	Gm06	46033252	R	NA
423225	TCACCTTTAGGATCTGGATTGT	Gm15	37297422	R	NA
423225	TCACCTTTAGGATCTGGATTGT	Gm07	30490283	R	NA
423225	TCACCTTTAGGATCTGGATTGT	Gm09	34677107	R	NA
428001	TCCGGATTAGCAGGTTTGAGGA	Gm06	46029405	R	NA
428001	TCCGGATTAGCAGGTTTGAGGA	Gm06	46031728	R	NA
437581	TCTGAAACAGATGCATACCTC	Gm08	37289010	R	NA
437581	TCTGAAACAGATGCATACCTC	Gm08	37289056	F	NA
441092	TGAAAATGGCTAAATGGAAGGG	Gm06	46042866	F	NA
444562	TGACAATCAATTGTAGGACATG	Gm07	1937753	R	NA
444562	TGACAATCAATTGTAGGACATG	Gm07	1942743	F	NA
446726	TGACTGTTGGCAGTTGGCACA	Gm13	25334819	F	NA
446727	TGACTGTTGGCAGTTGGCACAG	Gm13	25334819	F	NA
449838	TGAGAGTAAGAGTGAGACACA	Gm07	31357650	R	NA
450870	TGAGGGAAAAGATATTAGAGAA	Gm06	46030324	R	NA
450870	TGAGGGAAAAGATATTAGAGAA	Gm06	46032647	R	NA
451244	TGAGTGGGAAGCAGAACGTTG	Gm14	6284021	R	NA
452159	TGATGACCAAGACGATGATCCA	Gm07	29093338	F	NA
453255	TGCAACTGTAAAATTGATTGA	Gm03	36450426	R	NA
453255	TGCAACTGTAAAATTGATTGA	Gm03	36450470	F	NA
455412	TGCTCATTCTCTATCTGTCACC	Gm17	4291669	R	NA
457835	TGGAGAAGGGGAGCACGTGCA	Gm02	1511657	R	NA
457835	TGGAGAAGGGGAGCACGTGCA	Gm03	46896284	R	NA
457835	TGGAGAAGGGGAGCACGTGCA	Gm10	1553939	R	NA
457835	TGGAGAAGGGGAGCACGTGCA	Gm19	49560565	R	NA
457835	TGGAGAAGGGGAGCACGTGCA	Gm20	45788105	F	NA
457835	TGGAGAAGGGGAGCACGTGCA	Gm10	38093114	R	NA
464806	TGTGGATGAGAAGCAAAACGA	Gm03	30155099	F	NA
465374	TGTTATGTCAGTGTCGGATACT	Gm09	41053630	F	NA
469831	TTATTGTTGTAATAGTTCCGGT	Gm05	11332349	R	NA
470823	TTCAGGAGTTTTGACAATGAGC	Gm19	26106878	R	NA
478649	TTGGAGAAGCTGGAGATTCTT	Gm11	29831598	R	NA
478707	TTGGAGCAGAGTTTATTGGCA	Gm07	1923419	F	NA
478708	TTGGAGCAGAGTTTATTGGCAC	Gm07	1923419	F	NA
478708	TTGGAGCAGAGTTTATTGGCAC	Gm07	1923717	R	NA
480071	TTGTAGCAGAGCAGGTAAGTAT	Gm13	25338872	R	NA
483025	TTTCTTTTATTTTTTGGACTAA	Gm04	11731782	R	NA
483056	TTTGAAAGAATAAGATGAGAA	Gm14	1396638	F	NA
483057	TTTGAAAGAATAAGATGAGAAT	Gm14	1396638	F	NA
483610	TTTGATCGAAAAGAGATATGGG	Gm14	12525572	F	NA
484838	TTTGTAGTGATGGATATTGGCT	Gm07	17230104	R	NA
485458	TTTTAGTTGAATGGTATTGTAG	Gm04	39177232	R	NA
485458	TTTTAGTTGAATGGTATTGTAG	Gm06	46035194	R	NA
487097	GATCATGTGGCAGTTTCACCT	Gm10	46574270	R	NA
489095	AGATCATGTGGCAGTTTCACCT	Gm10	46574270	R	NA
551495	ATGGGAGCTGGCCATGCCCGA	Gm19	44377676	R	NA
551690	TATTAGTTAGATTAGTTAGAT	Gm20	29697183	F	NA
551690	TATTAGTTAGATTAGTTAGAT	Gm09	37051469	F	NA
552928	ATTTTATGTAGATTTAGAGGT	Gm09	1436122	R	NA
595769	TTTTGACCGAGACTTTAATGGC	Gm12	9961681	F	NA
595769	TTTTGACCGAGACTTTAATGGC	Gm12	11733920	F	NA

## Sheet: Table S3
Table S3: Putative targets of novel miRNA
miRNA_Acc.	Target_Acc.	Expectation	UPE	miRNA_start	miRNA_end	Target_start	Target_end	miRNA_aligned_fragment	Target_aligned_fragment	Inhibition	multiplicity
249239	Glyma15g36740.1	2.5	19.785	1	21	1183	1203	AAAGGAAUGGACAUUAGUCUU	AAGAUGGAUGUCCAUUUCUUU	Cleavage	1
249239	Glyma14g36960.1	2.5	20.953	1	21	1097	1117	AAAGGAAUGGACAUUAGUCUU	AAGAGUGAUGUUUAUUCCUUU	Cleavage	1
249239	Glyma02g38910.1	2.5	21.556	1	21	1176	1196	AAAGGAAUGGACAUUAGUCUU	AAGAGUGAUGUUUAUUCCUUU	Cleavage	1
249239	Glyma18g15592.1	3	22.396	1	22	441	462	AAAGGAAUGGACAUUAGUCUUG	CAAAAUUAAUGUCCUUUUCUUU	Cleavage	1
249239	Glyma05g09110.5	2.5	19.411	1	22	395	416	AAAGGAAUGGACAUUAGUCUUG	UGGGAGUAGUGUCCAUUUCUUU	Cleavage	1
249239	Glyma05g09110.8	2.5	19.411	1	22	459	480	AAAGGAAUGGACAUUAGUCUUG	UGGGAGUAGUGUCCAUUUCUUU	Cleavage	1
249239	Glyma05g09110.6	2.5	19.411	1	22	482	503	AAAGGAAUGGACAUUAGUCUUG	UGGGAGUAGUGUCCAUUUCUUU	Cleavage	1
249239	Glyma05g09110.2	2.5	19.411	1	22	395	416	AAAGGAAUGGACAUUAGUCUUG	UGGGAGUAGUGUCCAUUUCUUU	Cleavage	1
249239	Glyma05g09110.7	2.5	19.411	1	22	459	480	AAAGGAAUGGACAUUAGUCUUG	UGGGAGUAGUGUCCAUUUCUUU	Cleavage	1
249239	Glyma05g09110.3	2.5	19.411	1	22	482	503	AAAGGAAUGGACAUUAGUCUUG	UGGGAGUAGUGUCCAUUUCUUU	Cleavage	1
249239	Glyma05g09110.4	2.5	19.411	1	22	507	528	AAAGGAAUGGACAUUAGUCUUG	UGGGAGUAGUGUCCAUUUCUUU	Cleavage	1
249239	Glyma19g00640.2	2.5	18.396	1	22	534	555	AAAGGAAUGGACAUUAGUCUUG	UGGGAGUAGUGUCCAUUUCUUU	Cleavage	1
249239	Glyma07g02590.2	2.5	17.93	1	22	1760	1781	AAAGGAAUGGACAUUAGUCUUG	UGAGGCUAAUGUUCCUUUCUUU	Cleavage	1
249239	Glyma15g19651.1	3	22.866	1	22	840	861	AAAGGAAUGGACAUUAGUCUUG	CAAAAUUAAUGUCCUUUUCUUU	Cleavage	1
249239	Glyma18g15599.1	3	22.396	1	22	1149	1170	AAAGGAAUGGACAUUAGUCUUG	CAAAAUUAAUGUCCUUUUCUUU	Cleavage	1
249239	Glyma07g02590.1	2.5	17.93	1	22	2313	2334	AAAGGAAUGGACAUUAGUCUUG	UGAGGCUAAUGUUCCUUUCUUU	Cleavage	1
249239	Glyma14g22786.1	3	17.953	1	22	1248	1269	AAAGGAAUGGACAUUAGUCUUG	CAAAAUUAAUGUCCUUUUCUUU	Cleavage	1
249239	Glyma17g31911.1	3	24.96	1	22	570	591	AAAGGAAUGGACAUUAGUCUUG	CAAGAUCAAUGUCCUUUUCUUU	Cleavage	1
249239	Glyma18g36481.1	3	22.849	1	22	159	180	AAAGGAAUGGACAUUAGUCUUG	CAAAAUUAAUGUCCUUUUCUUU	Cleavage	1
249239	Glyma12g13345.1	3	23.028	1	22	570	591	AAAGGAAUGGACAUUAGUCUUG	CAAAAUUAAUGUCCUUUUCUUU	Cleavage	1
249239	Glyma06g31572.1	3	19.208	1	22	408	429	AAAGGAAUGGACAUUAGUCUUG	CAAAAUUAAUGUCCUUUUCUUU	Cleavage	1
249239	Glyma14g22793.1	3	17.953	1	22	1176	1197	AAAGGAAUGGACAUUAGUCUUG	CAAAAUUAAUGUCCUUUUCUUU	Cleavage	1
249239	Glyma17g17715.1	3	20.012	1	22	582	603	AAAGGAAUGGACAUUAGUCUUG	CAAAAUUAAUGUCCUUUUCUUU	Cleavage	1
260818	Glyma14g05945.1	2.5	13.626	1	22	2577	2598	AAGAUUGUUCAAGACAGACAUU	AAGGCUUGUCUUGAACAAUCUU	Cleavage	1
260818	Glyma07g23544.1	2.5	18.059	1	22	87	108	AAGAUUGUUCAAGACAGACAUU	AUUGAUUGUUUUGAAUAAUCUU	Cleavage	1
260818	Glyma13g18170.3	3	8.944	1	21	710	730	AAGAUUGUUCAAGACAGACAU	AUGUCUUUCUUUAAUGAUCUU	Translation	1
261922	Glyma06g03740.2	3	13.822	1	20	2232	2251	AAGCGGGGUAGAGUAAUUGG	UGAAUUACUCUGCCCUGCUU	Cleavage	1
261922	Glyma19g22210.3	3	20.033	1	20	154	173	AAGCGGGGUAGAGUAAUUGG	CUAAUUACUCUAUUCCUCUU	Cleavage	1
261922	Glyma19g22210.1	3	20.033	1	20	154	173	AAGCGGGGUAGAGUAAUUGG	CUAAUUACUCUAUUCCUCUU	Cleavage	1
261922	Glyma12g30810.5	3	11.659	1	20	1171	1190	AAGCGGGGUAGAGUAAUUGG	GUAAUUAUUCUUCCCCGCUU	Translation	1
261922	Glyma19g14810.1	3	15.031	1	20	1361	1380	AAGCGGGGUAGAGUAAUUGG	CAAAUUAUUCUACCCCUCUU	Cleavage	1
261922	Glyma20g30380.1	3	6.995	1	20	2765	2784	AAGCGGGGUAGAGUAAUUGG	UUAAUUAGUCUACUCUGCUU	Cleavage	1
261923	Glyma19g22210.3	3	20.033	1	21	153	173	AAGCGGGGUAGAGUAAUUGGU	GCUAAUUACUCUAUUCCUCUU	Cleavage	1
261923	Glyma19g22210.1	3	20.033	1	21	153	173	AAGCGGGGUAGAGUAAUUGGU	GCUAAUUACUCUAUUCCUCUU	Cleavage	1
261923	Glyma06g03740.2	3	13.822	1	20	2232	2251	AAGCGGGGUAGAGUAAUUGG	UGAAUUACUCUGCCCUGCUU	Cleavage	1
261923	Glyma12g30810.5	3	11.659	1	20	1171	1190	AAGCGGGGUAGAGUAAUUGG	GUAAUUAUUCUUCCCCGCUU	Translation	1
261923	Glyma19g14810.1	3	15.031	1	20	1361	1380	AAGCGGGGUAGAGUAAUUGG	CAAAUUAUUCUACCCCUCUU	Cleavage	1
261923	Glyma20g30380.1	3	6.995	1	20	2765	2784	AAGCGGGGUAGAGUAAUUGG	UUAAUUAGUCUACUCUGCUU	Cleavage	1
261924	Glyma06g03740.2	2.5	13.822	1	22	2230	2251	AAGCGGGGUAGAGUAAUUGGUC	GGUGAAUUACUCUGCCCUGCUU	Cleavage	1
261924	Glyma19g22210.3	3	20.033	1	21	153	173	AAGCGGGGUAGAGUAAUUGGU	GCUAAUUACUCUAUUCCUCUU	Cleavage	1
261924	Glyma19g22210.1	3	20.033	1	21	153	173	AAGCGGGGUAGAGUAAUUGGU	GCUAAUUACUCUAUUCCUCUU	Cleavage	1
261924	Glyma12g30810.5	3	11.659	1	20	1171	1190	AAGCGGGGUAGAGUAAUUGG	GUAAUUAUUCUUCCCCGCUU	Translation	1
262032	Glyma16g17190.6	2.5	15.986	1	22	2005	2026	AAGCUAAAACAGAUUCUAGACA	UGUUUGGAAUCUGUCUUAGUUU	Cleavage	1
262032	Glyma16g17190.5	2.5	15.986	1	22	2100	2121	AAGCUAAAACAGAUUCUAGACA	UGUUUGGAAUCUGUCUUAGUUU	Cleavage	1
262032	Glyma16g17190.1	2.5	15.986	1	22	2378	2399	AAGCUAAAACAGAUUCUAGACA	UGUUUGGAAUCUGUCUUAGUUU	Cleavage	1
262032	Glyma11g29280.1	3	10.068	1	22	1905	1926	AAGCUAAAACAGAUUCUAGACA	UGUCUAGAAUUUUUUUCAGCUU	Translation	1
262032	Glyma07g07525.1	3	16.174	1	21	2686	2706	AAGCUAAAACAGAUUCUAGAC	GUAUAGAAUUUGUUUUGGCUC	Cleavage	1
262032	Glyma07g07525.2	3	16.174	1	21	2849	2869	AAGCUAAAACAGAUUCUAGAC	GUAUAGAAUUUGUUUUGGCUC	Cleavage	1
262032	Glyma20g22562.1	3	11.104	1	20	383	402	AAGCUAAAACAGAUUCUAGA	CCUAGAAUUUGUUUAAGCUU	Cleavage	1
262032	Glyma15g02350.1	3	14.448	1	20	253	272	AAGCUAAAACAGAUUCUAGA	UCUAGAGUUUGUUUUUGUUU	Cleavage	1
262032	Glyma15g02350.3	3	14.448	1	20	993	1012	AAGCUAAAACAGAUUCUAGA	UCUAGAGUUUGUUUUUGUUU	Cleavage	1
262032	Glyma03g05640.1	2.5	21.275	1	20	3145	3164	AAGCUAAAACAGAUUCUAGA	UCUGGAAUCUCUUUUGGUUU	Translation	1
262032	Glyma03g05351.1	2.5	24.976	1	20	3172	3191	AAGCUAAAACAGAUUCUAGA	UCUGGAAUCUCUUUUGGUUU	Translation	1
262032	Glyma09g02790.1	2.5	16.531	1	22	1041	1062	AAGCUAAAACAGAUUCUAGACA	UUUCCAAAAUUUGUUUUAGCUU	Cleavage	1
262194	Glyma09g03731.1	2	7.547	1	20	482	501	AAGCUCAGGAGGGAUAGCAC	GUGCUAUCCUAUCUGAGCUU	Translation	1
262194	Glyma20g38980.2	2.5	17.676	1	20	1041	1060	AAGCUCAGGAGGGAUAGCAC	GUGUUGUUCUUCUUGAGCUU	Cleavage	1
262194	Glyma15g14675.1	2	10.039	1	20	344	363	AAGCUCAGGAGGGAUAGCAC	GUGCUAUCCUAUCUGAGCUU	Translation	1
262194	Glyma13g16280.10	2.5	21.459	1	20	3442	3461	AAGCUCAGGAGGGAUAGCAC	GUGUUGUUCUUCUUGAGCUU	Cleavage	1
262194	Glyma13g16280.9	2.5	21.459	1	20	3451	3470	AAGCUCAGGAGGGAUAGCAC	GUGUUGUUCUUCUUGAGCUU	Cleavage	1
262194	Glyma13g16280.8	2.5	21.459	1	20	3499	3518	AAGCUCAGGAGGGAUAGCAC	GUGUUGUUCUUCUUGAGCUU	Cleavage	1
262194	Glyma13g16280.7	2.5	21.459	1	20	3616	3635	AAGCUCAGGAGGGAUAGCAC	GUGUUGUUCUUCUUGAGCUU	Cleavage	1
262194	Glyma13g16280.6	2.5	21.459	1	20	3619	3638	AAGCUCAGGAGGGAUAGCAC	GUGUUGUUCUUCUUGAGCUU	Cleavage	1
262194	Glyma13g16280.5	2.5	21.459	1	20	3625	3644	AAGCUCAGGAGGGAUAGCAC	GUGUUGUUCUUCUUGAGCUU	Cleavage	1
262194	Glyma13g16280.4	2.5	21.459	1	20	3706	3725	AAGCUCAGGAGGGAUAGCAC	GUGUUGUUCUUCUUGAGCUU	Cleavage	1
262194	Glyma13g16280.3	2.5	21.459	1	20	3823	3842	AAGCUCAGGAGGGAUAGCAC	GUGUUGUUCUUCUUGAGCUU	Cleavage	1
262194	Glyma13g16280.2	2.5	21.459	1	20	3826	3845	AAGCUCAGGAGGGAUAGCAC	GUGUUGUUCUUCUUGAGCUU	Cleavage	1
262194	Glyma13g16280.1	2.5	21.459	1	20	3832	3851	AAGCUCAGGAGGGAUAGCAC	GUGUUGUUCUUCUUGAGCUU	Cleavage	1
262194	Glyma18g50201.1	3	23.715	1	20	1146	1165	AAGCUCAGGAGGGAUAGCAC	AUGUUAUUCCUGCUGAGCUU	Translation	1
262194	Glyma20g37630.2	3	24.225	1	20	931	950	AAGCUCAGGAGGGAUAGCAC	GUGCUGGUUCUUCUGAGCUU	Cleavage	1
262194	Glyma03g26750.1	3	16.47	1	20	806	825	AAGCUCAGGAGGGAUAGCAC	GUGUUAGCUUUCUUGAGCUU	Cleavage	1
262194	Glyma20g37630.1	3	24.225	1	20	1034	1053	AAGCUCAGGAGGGAUAGCAC	GUGCUGGUUCUUCUGAGCUU	Cleavage	1
262194	Glyma04g13930.2	3	10.44	1	20	1488	1507	AAGCUCAGGAGGGAUAGCAC	GUGAUAUCUCUCCUGAACUU	Cleavage	1
262194	Glyma06g47600.1	3	10.418	1	20	1422	1441	AAGCUCAGGAGGGAUAGCAC	GUGAUAUCUCUCCUGAACUU	Cleavage	1
262196	Glyma09g03731.1	2	7.547	1	21	481	501	AAGCUCAGGAGGGAUAGCACC	GGUGCUAUCCUAUCUGAGCUU	Translation	1
262196	Glyma20g38980.2	2.5	17.676	1	21	1040	1060	AAGCUCAGGAGGGAUAGCACC	GGUGUUGUUCUUCUUGAGCUU	Cleavage	1
262196	Glyma15g14675.1	2	10.039	1	21	343	363	AAGCUCAGGAGGGAUAGCACC	GGUGCUAUCCUAUCUGAGCUU	Translation	1
262196	Glyma13g16280.10	2.5	21.459	1	21	3441	3461	AAGCUCAGGAGGGAUAGCACC	GGUGUUGUUCUUCUUGAGCUU	Cleavage	1
262196	Glyma13g16280.9	2.5	21.459	1	21	3450	3470	AAGCUCAGGAGGGAUAGCACC	GGUGUUGUUCUUCUUGAGCUU	Cleavage	1
262196	Glyma13g16280.8	2.5	21.459	1	21	3498	3518	AAGCUCAGGAGGGAUAGCACC	GGUGUUGUUCUUCUUGAGCUU	Cleavage	1
262196	Glyma13g16280.7	2.5	21.459	1	21	3615	3635	AAGCUCAGGAGGGAUAGCACC	GGUGUUGUUCUUCUUGAGCUU	Cleavage	1
262196	Glyma13g16280.6	2.5	21.459	1	21	3618	3638	AAGCUCAGGAGGGAUAGCACC	GGUGUUGUUCUUCUUGAGCUU	Cleavage	1
262196	Glyma13g16280.5	2.5	21.459	1	21	3624	3644	AAGCUCAGGAGGGAUAGCACC	GGUGUUGUUCUUCUUGAGCUU	Cleavage	1
262196	Glyma13g16280.4	2.5	21.459	1	21	3705	3725	AAGCUCAGGAGGGAUAGCACC	GGUGUUGUUCUUCUUGAGCUU	Cleavage	1
262196	Glyma13g16280.3	2.5	21.459	1	21	3822	3842	AAGCUCAGGAGGGAUAGCACC	GGUGUUGUUCUUCUUGAGCUU	Cleavage	1
262196	Glyma13g16280.2	2.5	21.459	1	21	3825	3845	AAGCUCAGGAGGGAUAGCACC	GGUGUUGUUCUUCUUGAGCUU	Cleavage	1
262196	Glyma13g16280.1	2.5	21.459	1	21	3831	3851	AAGCUCAGGAGGGAUAGCACC	GGUGUUGUUCUUCUUGAGCUU	Cleavage	1
262196	Glyma20g37630.2	3	24.225	1	21	930	950	AAGCUCAGGAGGGAUAGCACC	GGUGCUGGUUCUUCUGAGCUU	Cleavage	1
262196	Glyma03g26750.1	3	16.47	1	21	805	825	AAGCUCAGGAGGGAUAGCACC	GGUGUUAGCUUUCUUGAGCUU	Cleavage	1
262196	Glyma20g37630.1	3	24.225	1	21	1033	1053	AAGCUCAGGAGGGAUAGCACC	GGUGCUGGUUCUUCUGAGCUU	Cleavage	1
262196	Glyma18g38440.1	2.5	19.57	1	21	600	620	AAGCUCAGGAGGGAUAGCACC	GGUACCAUCCCUCUUGAGCUU	Cleavage	1
262196	Glyma08g47200.2	2.5	20.177	1	21	721	741	AAGCUCAGGAGGGAUAGCACC	GGUACCAUCCCUCUUGAGCUU	Cleavage	1
262196	Glyma02g04010.1	3	15.775	1	21	1936	1956	AAGCUCAGGAGGGAUAGCACC	GGAGUUGUCCUUCUUGAGCUU	Cleavage	1
262196	Glyma14g03770.1	2.5	24.742	1	21	932	952	AAGCUCAGGAGGGAUAGCACC	GGUGGAAUCCCUCCUGAGUUU	Cleavage	1
262196	Glyma15g18473.8	3	17.153	1	21	3804	3824	AAGCUCAGGAGGGAUAGCACC	GGUGUUGUCCUCCUUGAGCUU	Translation	1
262196	Glyma09g07141.2	3	22.317	1	21	3792	3812	AAGCUCAGGAGGGAUAGCACC	GGUGUUGUCCUCCUUGAGCUU	Translation	1
262196	Glyma15g18473.5	3	17.153	1	21	3909	3929	AAGCUCAGGAGGGAUAGCACC	GGUGUUGUCCUCCUUGAGCUU	Translation	1
262205	Glyma12g35440.2	2.5	23.987	1	22	3902	3923	AAGCUCAGGAGGGAUAGCGCCA	UGGCGUUGUUCUUCUUGAGCUU	Cleavage	1
262205	Glyma09g03731.1	2.5	7.547	1	22	480	501	AAGCUCAGGAGGGAUAGCGCCA	UGGUGCUAUCCUAUCUGAGCUU	Translation	1
262205	Glyma20g38980.2	3	17.676	1	22	1039	1060	AAGCUCAGGAGGGAUAGCGCCA	UGGUGUUGUUCUUCUUGAGCUU	Cleavage	1
262205	Glyma15g14675.1	2.5	10.039	1	22	342	363	AAGCUCAGGAGGGAUAGCGCCA	UGGUGCUAUCCUAUCUGAGCUU	Translation	1
262205	Glyma13g16280.10	3	21.459	1	22	3440	3461	AAGCUCAGGAGGGAUAGCGCCA	UGGUGUUGUUCUUCUUGAGCUU	Cleavage	1
262205	Glyma13g16280.9	3	21.459	1	22	3449	3470	AAGCUCAGGAGGGAUAGCGCCA	UGGUGUUGUUCUUCUUGAGCUU	Cleavage	1
262205	Glyma13g16280.8	3	21.459	1	22	3497	3518	AAGCUCAGGAGGGAUAGCGCCA	UGGUGUUGUUCUUCUUGAGCUU	Cleavage	1
262205	Glyma13g16280.7	3	21.459	1	22	3614	3635	AAGCUCAGGAGGGAUAGCGCCA	UGGUGUUGUUCUUCUUGAGCUU	Cleavage	1
262205	Glyma13g16280.6	3	21.459	1	22	3617	3638	AAGCUCAGGAGGGAUAGCGCCA	UGGUGUUGUUCUUCUUGAGCUU	Cleavage	1
262205	Glyma13g16280.5	3	21.459	1	22	3623	3644	AAGCUCAGGAGGGAUAGCGCCA	UGGUGUUGUUCUUCUUGAGCUU	Cleavage	1
262205	Glyma13g16280.4	3	21.459	1	22	3704	3725	AAGCUCAGGAGGGAUAGCGCCA	UGGUGUUGUUCUUCUUGAGCUU	Cleavage	1
262205	Glyma13g16280.3	3	21.459	1	22	3821	3842	AAGCUCAGGAGGGAUAGCGCCA	UGGUGUUGUUCUUCUUGAGCUU	Cleavage	1
262205	Glyma13g16280.2	3	21.459	1	22	3824	3845	AAGCUCAGGAGGGAUAGCGCCA	UGGUGUUGUUCUUCUUGAGCUU	Cleavage	1
262205	Glyma13g16280.1	3	21.459	1	22	3830	3851	AAGCUCAGGAGGGAUAGCGCCA	UGGUGUUGUUCUUCUUGAGCUU	Cleavage	1
262205	Glyma02g04010.1	3	15.775	1	22	1935	1956	AAGCUCAGGAGGGAUAGCGCCA	UGGAGUUGUCCUUCUUGAGCUU	Cleavage	1
262205	Glyma14g03770.1	3	24.742	1	22	931	952	AAGCUCAGGAGGGAUAGCGCCA	UGGUGGAAUCCCUCCUGAGUUU	Cleavage	1
262511	Glyma04g00360.1	3	23.843	1	21	218	238	AAGCUGUGGGAGAAUAUGGCA	UGCCAUGUUCUUUCACGGCUC	Cleavage	1
262511	Glyma17g11650.2	2.5	17.681	1	20	453	472	AAGCUGUGGGAGAAUAUGGC	UCCGUGUUCUCUCACAGCUU	Cleavage	1
262511	Glyma17g11650.1	2.5	17.681	1	20	734	753	AAGCUGUGGGAGAAUAUGGC	UCCGUGUUCUCUCACAGCUU	Cleavage	1
262511	Glyma04g09660.2	2.5	23.751	1	20	681	700	AAGCUGUGGGAGAAUAUGGC	GCCAUAUUCUUUCCCAGCUU	Cleavage	1
262511	Glyma06g09760.3	2.5	15.046	1	20	1030	1049	AAGCUGUGGGAGAAUAUGGC	GCCAUAUUCUUUCCCAGCUU	Cleavage	1
262511	Glyma06g09760.2	2.5	15.046	1	20	1241	1260	AAGCUGUGGGAGAAUAUGGC	GCCAUAUUCUUUCCCAGCUU	Cleavage	1
262511	Glyma06g02351.1	2.5	9.543	1	20	189	208	AAGCUGUGGGAGAAUAUGGC	GCCAUAUUCUUCUUCAGCUU	Cleavage	1
262511	Glyma14g39510.2	3	1.917	1	20	7	26	AAGCUGUGGGAGAAUAUGGC	CAUAUAUUCUCCUACAGCUU	Cleavage	1
262511	Glyma14g39510.3	3	1.917	1	20	7	26	AAGCUGUGGGAGAAUAUGGC	CAUAUAUUCUCCUACAGCUU	Cleavage	1
262511	Glyma14g39510.4	3	1.99	1	20	8	27	AAGCUGUGGGAGAAUAUGGC	CAUAUAUUCUCCUACAGCUU	Cleavage	1
262511	Glyma13g22840.1	3	17.383	1	20	182	201	AAGCUGUGGGAGAAUAUGGC	UUUGUAUUCUUCCACAGCUU	Cleavage	1
262511	Glyma08g19790.1	3	16.308	1	20	169	188	AAGCUGUGGGAGAAUAUGGC	GCUAUAUUCUCUCAUGGCUG	Cleavage	1
262511	Glyma14g10590.1	3	12.764	1	21	56	76	AAGCUGUGGGAGAAUAUGGCA	UGCCAUAUUCACCAAUGGCUU	Translation	1
262511	Glyma13g36020.1	3	17.07	1	21	476	496	AAGCUGUGGGAGAAUAUGGCA	UGCUGUUUUCACCCACAGCUU	Translation	1
262511	Glyma20g24170.2	3	10.093	1	21	412	432	AAGCUGUGGGAGAAUAUGGCA	UGCGAUCUUCUUUCACAGCUU	Cleavage	1
262511	Glyma05g33901.1	3	21.832	1	20	875	894	AAGCUGUGGGAGAAUAUGGC	GGCAUAUUCUCCUAUAGCUC	Cleavage	1
262511	Glyma13g22830.1	3	23.923	1	20	186	205	AAGCUGUGGGAGAAUAUGGC	GUCAUGCUUUUCCACAGCUU	Cleavage	1
262511	Glyma17g12035.1	3	15.901	1	20	280	299	AAGCUGUGGGAGAAUAUGGC	GUCAUGCUUUUCCACAGCUU	Cleavage	1
262511	Glyma17g12035.2	3	15.901	1	20	280	299	AAGCUGUGGGAGAAUAUGGC	GUCAUGCUUUUCCACAGCUU	Cleavage	1
265066	Glyma09g27733.1	2.5	10.207	1	22	1047	1068	AAGGUAAUCAGGUAGAGAGUUU	AAACUCUCUACCUGACUACCUC	Cleavage	1
265066	Glyma20g13640.1	2.5	15.816	1	22	2709	2730	AAGGUAAUCAGGUAGAGAGUUU	AAACUCGCUACCUGACUACCUU	Cleavage	1
265066	Glyma02g34091.1	3	18.868	1	22	2543	2564	AAGGUAAUCAGGUAGAGAGUUU	AAAUUCACUACCUGACUACCUU	Cleavage	1
265066	Glyma07g17511.1	3	12.423	1	22	2783	2804	AAGGUAAUCAGGUAGAGAGUUU	AAACUCGUUACCUGACUACCUU	Cleavage	1
265066	Glyma06g31561.1	3	12.503	1	22	3579	3600	AAGGUAAUCAGGUAGAGAGUUU	AAAUUCACUACCUGACUACCUU	Cleavage	1
265066	Glyma09g27746.1	3	12.586	1	22	3314	3335	AAGGUAAUCAGGUAGAGAGUUU	AAAUUCACUACCUGACUACCUU	Cleavage	1
265066	Glyma08g02821.1	3	17.718	1	22	338	359	AAGGUAAUCAGGUAGAGAGUUU	AGACUCUCAACUUGACUACCUU	Cleavage	1
265066	Glyma14g40360.2	3	11.438	1	22	1516	1537	AAGGUAAUCAGGUAGAGAGUUU	AGAUUCACUAUUUGGUUACCUU	Cleavage	1
265066	Glyma14g40360.1	3	11.438	1	22	1697	1718	AAGGUAAUCAGGUAGAGAGUUU	AGAUUCACUAUUUGGUUACCUU	Cleavage	1
265066	Glyma20g25905.1	3	14.17	1	21	1016	1036	AAGGUAAUCAGGUAGAGAGUU	AACUCUCUAUAUGAUUCCCUU	Translation	1
265066	Glyma01g41790.1	3	14.922	1	22	88	109	AAGGUAAUCAGGUAGAGAGUUU	AUAUUCUCUAUCUGGUUGCCUG	Cleavage	1
265066	Glyma06g08580.3	2.5	10.31	1	20	162	181	AAGGUAAUCAGGUAGAGAGU	CCUCUCUACCUCGUUACCUU	Translation	1
265066	Glyma06g08580.2	2.5	10.31	1	20	162	181	AAGGUAAUCAGGUAGAGAGU	CCUCUCUACCUCGUUACCUU	Translation	1
265066	Glyma04g08470.2	2.5	5.094	1	20	252	271	AAGGUAAUCAGGUAGAGAGU	CCUCUCUACCUCGUUACCUU	Translation	1
265066	Glyma04g08470.3	2.5	5.094	1	20	252	271	AAGGUAAUCAGGUAGAGAGU	CCUCUCUACCUCGUUACCUU	Translation	1
270563	Glyma08g00626.1	2.5	18.893	1	22	426	448	AAUGA-UCUCGGACCAGGCUUCA	UGAAGCCUGGUCCGAGAAUCAUU	Cleavage	1
270563	Glyma07g09820.1	2.5	16.134	1	20	315	334	AAUGAUCUCGGACCAGGCUU	AAGCCUUGUCUCAGAUCAUU	Translation	1
270563	Glyma09g31980.1	2.5	18.148	1	20	317	336	AAUGAUCUCGGACCAGGCUU	AAGCCUUGUCUCAGAUCAUU	Translation	1
271365	Glyma01g33420.1	2	10.387	1	20	310	329	AAUGGUGAAGAUGAAGAAUA	UGUUCUUCAUCUUCAUCAUG	Cleavage	1
271365	Glyma03g38020.2	1.5	17.05	1	20	381	400	AAUGGUGAAGAUGAAGAAUA	UAAUCUUCAUCUUUACCAUU	Cleavage	1
271365	Glyma03g38020.1	1.5	17.05	1	20	381	400	AAUGGUGAAGAUGAAGAAUA	UAAUCUUCAUCUUUACCAUU	Cleavage	1
271365	Glyma03g38020.3	1.5	17.05	1	20	381	400	AAUGGUGAAGAUGAAGAAUA	UAAUCUUCAUCUUUACCAUU	Cleavage	1
271365	Glyma03g38020.4	1.5	17.05	1	20	381	400	AAUGGUGAAGAUGAAGAAUA	UAAUCUUCAUCUUUACCAUU	Cleavage	1
271365	Glyma19g40630.1	1.5	18.015	1	20	395	414	AAUGGUGAAGAUGAAGAAUA	UAAUCUUCAUCUUUACCAUU	Cleavage	1
271365	Glyma19g40630.2	1.5	18.015	1	20	395	414	AAUGGUGAAGAUGAAGAAUA	UAAUCUUCAUCUUUACCAUU	Cleavage	1
271365	Glyma15g18280.1	2	6.228	1	20	43	62	AAUGGUGAAGAUGAAGAAUA	UAUUUUUCGUCUUUAUCAUU	Cleavage	1
271365	Glyma01g28850.1	2.5	15.983	1	20	415	434	AAUGGUGAAGAUGAAGAAUA	UAUUUUUCAUUUUCAUCAUA	Cleavage	1
271365	Glyma18g07010.1	2	2.728	1	20	968	987	AAUGGUGAAGAUGAAGAAUA	UGUUUUUCUUCUUCACCAUU	Cleavage	1
271365	Glyma11g33450.1	2.5	11.528	1	20	1542	1561	AAUGGUGAAGAUGAAGAAUA	UAUUCUUUAUUUUUAUUAUU	Cleavage	1
271365	Glyma16g28196.1	2.5	14.323	1	20	673	692	AAUGGUGAAGAUGAAGAAUA	UAUUCUUCAUCUUUAUCACU	Cleavage	1
271365	Glyma09g07010.1	2.5	7.564	1	20	336	355	AAUGGUGAAGAUGAAGAAUA	UGUUUUUCGUCUUUAUCAUU	Cleavage	1
271365	Glyma18g45010.1	3	8.036	1	20	242	261	AAUGGUGAAGAUGAAGAAUA	AAUUCUUCGUCUUCACCGUC	Cleavage	1
271365	Glyma18g45010.2	3	8.036	1	20	242	261	AAUGGUGAAGAUGAAGAAUA	AAUUCUUCGUCUUCACCGUC	Cleavage	1
271365	Glyma10g11850.1	3	12.367	1	20	1740	1759	AAUGGUGAAGAUGAAGAAUA	AAUUCUUUAUCUUCAUCAUG	Cleavage	1
271365	Glyma10g11850.2	3	12.367	1	20	1664	1683	AAUGGUGAAGAUGAAGAAUA	AAUUCUUUAUCUUCAUCAUG	Cleavage	1
271365	Glyma10g11850.3	3	12.367	1	20	1661	1680	AAUGGUGAAGAUGAAGAAUA	AAUUCUUUAUCUUCAUCAUG	Cleavage	1
271365	Glyma01g07390.2	2.5	20.837	1	20	705	724	AAUGGUGAAGAUGAAGAAUA	UGUUCUUCAUCAUCACCAUG	Translation	1
271365	Glyma15g04350.1	2.5	16.518	1	20	3021	3040	AAUGGUGAAGAUGAAGAAUA	AGUUCUUCAGCUUCACCAUU	Translation	1
271365	Glyma05g32890.3	3	10.26	1	20	1878	1897	AAUGGUGAAGAUGAAGAAUA	CAUUCUUCAUUUUUAUUAUU	Cleavage	1
271365	Glyma08g24850.1	2.5	18.3	1	20	1739	1758	AAUGGUGAAGAUGAAGAAUA	AAUUCUUCAUGUUCAUCAUU	Translation	1
271365	Glyma17g36990.2	2.5	15.239	1	20	1026	1045	AAUGGUGAAGAUGAAGAAUA	UCUUCUUCAUCUUCAUCAUG	Cleavage	1
271365	Glyma11g35630.1	2.5	8.31	1	20	265	284	AAUGGUGAAGAUGAAGAAUA	UAUUCUUGAUCUUCAUCAUG	Cleavage	1
271365	Glyma16g21401.1	2.5	11.748	1	20	327	346	AAUGGUGAAGAUGAAGAAUA	GAUUUUUCUUCUUCACCAUU	Cleavage	1
271366	Glyma01g33420.1	2	10.387	1	21	309	329	AAUGGUGAAGAUGAAGAAUAA	UUGUUCUUCAUCUUCAUCAUG	Cleavage	1
271366	Glyma15g18280.1	2	6.228	1	21	42	62	AAUGGUGAAGAUGAAGAAUAA	UUAUUUUUCGUCUUUAUCAUU	Cleavage	1
271366	Glyma01g28850.1	2.5	15.983	1	21	414	434	AAUGGUGAAGAUGAAGAAUAA	UUAUUUUUCAUUUUCAUCAUA	Cleavage	1
271366	Glyma18g07010.1	2	2.728	1	21	967	987	AAUGGUGAAGAUGAAGAAUAA	UUGUUUUUCUUCUUCACCAUU	Cleavage	1
271366	Glyma11g33450.1	2.5	11.528	1	21	1541	1561	AAUGGUGAAGAUGAAGAAUAA	UUAUUCUUUAUUUUUAUUAUU	Cleavage	1
271366	Glyma09g07010.1	2.5	7.564	1	21	335	355	AAUGGUGAAGAUGAAGAAUAA	UUGUUUUUCGUCUUUAUCAUU	Cleavage	1
271366	Glyma17g36990.2	2.5	15.239	1	21	1025	1045	AAUGGUGAAGAUGAAGAAUAA	UUCUUCUUCAUCUUCAUCAUG	Cleavage	1
271366	Glyma03g38020.2	1.5	17.05	1	20	381	400	AAUGGUGAAGAUGAAGAAUA	UAAUCUUCAUCUUUACCAUU	Cleavage	1
271366	Glyma03g38020.1	1.5	17.05	1	20	381	400	AAUGGUGAAGAUGAAGAAUA	UAAUCUUCAUCUUUACCAUU	Cleavage	1
271366	Glyma03g38020.3	1.5	17.05	1	20	381	400	AAUGGUGAAGAUGAAGAAUA	UAAUCUUCAUCUUUACCAUU	Cleavage	1
271366	Glyma03g38020.4	1.5	17.05	1	20	381	400	AAUGGUGAAGAUGAAGAAUA	UAAUCUUCAUCUUUACCAUU	Cleavage	1
271366	Glyma19g40630.1	1.5	18.015	1	20	395	414	AAUGGUGAAGAUGAAGAAUA	UAAUCUUCAUCUUUACCAUU	Cleavage	1
271366	Glyma19g40630.2	1.5	18.015	1	20	395	414	AAUGGUGAAGAUGAAGAAUA	UAAUCUUCAUCUUUACCAUU	Cleavage	1
271366	Glyma02g47120.1	2.5	10.806	1	21	197	217	AAUGGUGAAGAUGAAGAAUAA	UUCUUCUUCAUCUUCAUCAUC	Cleavage	1
271366	Glyma13g30860.1	3	4.229	1	21	311	331	AAUGGUGAAGAUGAAGAAUAA	UUAUUCUUCAUCUUCCUUGUU	Cleavage	1
271366	Glyma20g31330.5	3	12.524	1	21	2191	2211	AAUGGUGAAGAUGAAGAAUAA	UUAUUUUUUAUCUUUAACAUU	Cleavage	1
271366	Glyma20g31330.4	3	12.524	1	21	2118	2138	AAUGGUGAAGAUGAAGAAUAA	UUAUUUUUUAUCUUUAACAUU	Cleavage	1
271366	Glyma11g27050.1	2	0.358	1	21	496	516	AAUGGUGAAGAUGAAGAAUAA	UUCUUCUUCUUCUUCACCAUU	Cleavage	1
271366	Glyma20g31330.2	3	12.524	1	21	2027	2047	AAUGGUGAAGAUGAAGAAUAA	UUAUUUUUUAUCUUUAACAUU	Cleavage	1
271366	Glyma18g49620.4	2.5	15.537	1	21	1603	1623	AAUGGUGAAGAUGAAGAAUAA	UUAAUCUUUAUUUUCAUCAUU	Cleavage	1
271366	Glyma18g49620.3	2.5	15.537	1	21	1581	1601	AAUGGUGAAGAUGAAGAAUAA	UUAAUCUUUAUUUUCAUCAUU	Cleavage	1
271366	Glyma18g49620.5	2.5	15.537	1	21	1558	1578	AAUGGUGAAGAUGAAGAAUAA	UUAAUCUUUAUUUUCAUCAUU	Cleavage	1
271366	Glyma18g49620.6	2.5	15.537	1	21	1437	1457	AAUGGUGAAGAUGAAGAAUAA	UUAAUCUUUAUUUUCAUCAUU	Cleavage	1
271763	Glyma01g15744.1	1.5	18.886	1	22	1568	1589	AAUGUUGGUACUCUGGUGAGGC	GCCUCACCAGAGUACCAAAAUU	Cleavage	1
271763	Glyma10g05500.2	2.5	10.131	1	22	1741	1762	AAUGUUGGUACUCUGGUGAGGC	GUCUUACUGGUGUACCAACAUU	Cleavage	1
271763	Glyma10g05500.1	2.5	10.131	1	22	1746	1767	AAUGUUGGUACUCUGGUGAGGC	GUCUUACUGGUGUACCAACAUU	Cleavage	1
271763	Glyma05g03270.3	3	15.479	1	21	938	958	AAUGUUGGUACUCUGGUGAGG	CCUCACCAGGGUACCGAUGUC	Cleavage	1
271763	Glyma13g19860.1	3	15.716	1	22	1773	1794	AAUGUUGGUACUCUGGUGAGGC	GUCUUACUGGAGUCCCAGCAUU	Translation	1
271763	Glyma15g42660.1	2.5	24.233	1	20	428	447	AAUGUUGGUACUCUGGUGAG	CUCACUGGGGUGCCAACGUU	Cleavage	1
271763	Glyma13g18805.6	3	18.281	1	21	53	73	AAUGUUGGUACUCUGGUGAGG	CCACGCCAGGGUAUCGACAUU	Cleavage	1
271763	Glyma13g18805.4	3	18.281	1	21	53	73	AAUGUUGGUACUCUGGUGAGG	CCACGCCAGGGUAUCGACAUU	Cleavage	1
271763	Glyma13g18805.5	3	18.163	1	21	38	58	AAUGUUGGUACUCUGGUGAGG	CCACGCCAGGGUAUCGACAUU	Cleavage	1
271763	Glyma13g18805.3	3	18.163	1	21	38	58	AAUGUUGGUACUCUGGUGAGG	CCACGCCAGGGUAUCGACAUU	Cleavage	1
271763	Glyma13g18805.2	3	18.163	1	21	38	58	AAUGUUGGUACUCUGGUGAGG	CCACGCCAGGGUAUCGACAUU	Cleavage	1
271763	Glyma13g18805.1	3	18.163	1	21	38	58	AAUGUUGGUACUCUGGUGAGG	CCACGCCAGGGUAUCGACAUU	Cleavage	1
271763	Glyma17g06480.1	3	12.187	1	21	159	179	AAUGUUGGUACUCUGGUGAGG	CCUCACUAGAAAGCCAACAUU	Translation	1
271763	Glyma17g17850.1	3	24.721	1	22	371	392	AAUGUUGGUACUCUGGUGAGGC	GACUCACAAGAGUACUUACAUU	Cleavage	1
274296	Glyma13g21786.1	0	15.155	1	22	1002	1023	ACAAGCUGUUGCACCAGAAUAA	UUAUUCUGGUGCAACAGCUUGU	Cleavage	1
274296	Glyma13g21786.2	0	15.155	1	22	1344	1365	ACAAGCUGUUGCACCAGAAUAA	UUAUUCUGGUGCAACAGCUUGU	Cleavage	1
274296	Glyma17g05250.1	3	13.901	1	20	2474	2493	ACAAGCUGUUGCACCAGAAU	CGUUUGGUGCAACGGCUUGU	Cleavage	1
274296	Glyma09g37515.1	3	16.672	1	20	209	228	ACAAGCUGUUGCACCAGAAU	AUUCUGGUGUCAUAGCUUGC	Translation	1
274296	Glyma09g37515.2	3	16.672	1	20	219	238	ACAAGCUGUUGCACCAGAAU	AUUCUGGUGUCAUAGCUUGC	Translation	1
285569	Glyma15g01980.4	3	17.046	1	21	1532	1552	ACUCAGCUGCUGACUCGUUGG	CCAAUGAGGCAGAAGUUGAGU	Translation	1
285569	Glyma13g43334.2	3	15.998	1	21	1601	1621	ACUCAGCUGCUGACUCGUUGG	CCAAUGAGGCAGAAGUUGAGU	Translation	1
285569	Glyma15g01980.3	3	17.046	1	21	1598	1618	ACUCAGCUGCUGACUCGUUGG	CCAAUGAGGCAGAAGUUGAGU	Translation	1
285569	Glyma13g43334.1	3	15.998	1	21	1667	1687	ACUCAGCUGCUGACUCGUUGG	CCAAUGAGGCAGAAGUUGAGU	Translation	1
289051	Glyma14g09710.1	2	9.904	1	21	1028	1048	AGAAACAUUGGCUGAAGACUU	AACUUUUCAGCUAAUGUUUCU	Cleavage	1
289051	Glyma08g00451.1	2.5	13.419	1	22	2383	2404	AGAAACAUUGGCUGAAGACUUA	UAACUCUUCAGACAAUGUUUUU	Translation	1
289051	Glyma08g00451.2	2.5	13.419	1	22	2383	2404	AGAAACAUUGGCUGAAGACUUA	UAACUCUUCAGACAAUGUUUUU	Translation	1
289051	Glyma16g02100.1	2	16.615	1	22	3749	3770	AGAAACAUUGGCUGAAGACUUA	UCAGUUUUCAACUAAUGUUUCU	Cleavage	1
289051	Glyma07g05560.1	2	15.949	1	22	3771	3792	AGAAACAUUGGCUGAAGACUUA	UCAGUUUUCAACUAAUGUUUCU	Cleavage	1
289051	Glyma10g03250.2	3	10.724	1	21	2288	2308	AGAAACAUUGGCUGAAGACUU	AAUUUUUCAGCCAAUGGUUCU	Cleavage	1
289051	Glyma02g16580.1	3	11.066	1	21	2268	2288	AGAAACAUUGGCUGAAGACUU	AAUUUUUCAGCCAAUGGUUCU	Cleavage	1
289051	Glyma16g05950.2	3	16.746	1	22	627	648	AGAAACAUUGGCUGAAGACUUA	UGAGUCUUGGGAUAAUGUUUCU	Translation	1
289051	Glyma19g37540.1	3	12.247	1	22	1251	1272	AGAAACAUUGGCUGAAGACUUA	UAAGCCAUCAACCAAUGUUUCU	Cleavage	1
289051	Glyma16g05950.1	3	15.301	1	22	1739	1760	AGAAACAUUGGCUGAAGACUUA	UGAGUCUUGGGAUAAUGUUUCU	Translation	1
289051	Glyma15g11130.2	3	10.859	1	21	385	405	AGAAACAUUGGCUGAAGACUU	AACACUUCAGCCAAUGUUUCA	Cleavage	1
289051	Glyma18g45582.1	2.5	19.282	1	20	2548	2567	AGAAACAUUGGCUGAAGACU	UGUCUUCGGCCACUGUUUCU	Cleavage	1
292382	Glyma08g00626.1	2.5	19.517	1	20	430	450	AGAAUGA-UCUCGGACCAGGC	GCCUGGUCCGAGAAUCAUUUU	Cleavage	1
292382	Glyma20g02170.1	3	16.075	1	20	60	79	AGAAUGAUCUCGGACCAGGC	GCUUCGUCUCAGAUCAUUCU	Translation	1
292383	Glyma08g00626.1	2.5	19.517	1	21	429	450	AGAAUGA-UCUCGGACCAGGCU	AGCCUGGUCCGAGAAUCAUUUU	Cleavage	1
292383	Glyma20g02170.1	3	16.075	1	20	60	79	AGAAUGAUCUCGGACCAGGC	GCUUCGUCUCAGAUCAUUCU	Translation	1
292385	Glyma08g00626.1	2.5	19.517	1	22	428	450	AGAAUGA-UCUCGGACCAGGCUU	AAGCCUGGUCCGAGAAUCAUUUU	Cleavage	1
292650	Glyma11g03520.2	2.5	14.957	1	22	2081	2102	AGAAUUUGUGGGAAUGGGCUGA	UUUGCCCAUUCACAUAAAUUCU	Translation	1
292650	Glyma11g03520.3	2.5	14.957	1	22	2324	2345	AGAAUUUGUGGGAAUGGGCUGA	UUUGCCCAUUCACAUAAAUUCU	Translation	1
292650	Glyma10g31510.1	3	13.449	1	22	405	426	AGAAUUUGUGGGAAUGGGCUGA	UUGAUCUAUUCCCACAAAUUUU	Cleavage	1
292650	Glyma07g38290.1	3	7.989	1	22	453	474	AGAAUUUGUGGGAAUGGGCUGA	UAAGCCCAUUUCCACAGUUUUU	Cleavage	1
292650	Glyma05g03000.2	2.5	11.13	1	22	953	974	AGAAUUUGUGGGAAUGGGCUGA	UAAGCCUAUUCCAAUGAAUUCU	Translation	1
292650	Glyma03g37410.1	3	9.326	1	22	299	320	AGAAUUUGUGGGAAUGGGCUGA	UUGUCCCAGUCCCGCAAAUUCU	Cleavage	1
292650	Glyma16g29380.1	2.5	11.237	1	20	1485	1504	AGAAUUUGUGGGAAUGGGCU	GGCUCAUUAUCACAAAUUCU	Cleavage	1
292650	Glyma08g43500.2	3	13.554	1	20	1544	1563	AGAAUUUGUGGGAAUGGGCU	AGCUUGUUUUUACAAAUUCU	Cleavage	1
292650	Glyma03g22151.3	3	13.943	1	20	2080	2099	AGAAUUUGUGGGAAUGGGCU	AGCUCAUUCUCACAGAUUGU	Cleavage	1
292650	Glyma03g22151.2	3	13.943	1	20	2059	2078	AGAAUUUGUGGGAAUGGGCU	AGCUCAUUCUCACAGAUUGU	Cleavage	1
292650	Glyma03g22151.1	3	13.943	1	20	2059	2078	AGAAUUUGUGGGAAUGGGCU	AGCUCAUUCUCACAGAUUGU	Cleavage	1
294839	Glyma09g02881.1	2	12.271	1	20	312	331	AGAGAAAAUGUGUGAAUGUC	GACAUUCACACAUUUUGUUU	Cleavage	1
294839	Glyma09g02881.2	2	12.271	1	20	312	331	AGAGAAAAUGUGUGAAUGUC	GACAUUCACACAUUUUGUUU	Cleavage	1
294839	Glyma06g41647.1	2.5	7.449	1	21	171	191	AGAGAAAAUGUGUGAAUGUCA	UGCCGUUCACACAUUUUUUUU	Cleavage	1
294839	Glyma06g21190.2	2.5	16.344	1	21	3552	3572	AGAGAAAAUGUGUGAAUGUCA	UGACACUCAUGCAUUUUCUUU	Cleavage	1
294839	Glyma11g04460.3	2.5	16.378	1	20	603	622	AGAGAAAAUGUGUGAAUGUC	GAUGUUCACACAUUUUCUGU	Cleavage	1
294839	Glyma12g12800.2	2.5	6.042	1	21	19	39	AGAGAAAAUGUGUGAAUGUCA	UGAUAUUCACAACUUUUCUCU	Translation	2
294839	Glyma12g12800.2	2.5	9.144	1	21	210	230	AGAGAAAAUGUGUGAAUGUCA	UGAUAUUCACAACUUUUCUCU	Translation	2
294839	Glyma12g12800.1	2.5	6.042	1	21	19	39	AGAGAAAAUGUGUGAAUGUCA	UGAUAUUCACAACUUUUCUCU	Translation	2
294839	Glyma12g12800.1	2.5	9.144	1	21	210	230	AGAGAAAAUGUGUGAAUGUCA	UGAUAUUCACAACUUUUCUCU	Translation	2
294839	Glyma05g37880.1	3	16.354	1	21	401	421	AGAGAAAAUGUGUGAAUGUCA	UGAUGUUCCCACAUUUUUUUU	Cleavage	1
294839	Glyma08g36820.2	3	13.702	1	21	455	475	AGAGAAAAUGUGUGAAUGUCA	UGAAGUUCACACAUGUUCUCU	Cleavage	1
294839	Glyma02g15010.2	2.5	9.919	1	20	2014	2033	AGAGAAAAUGUGUGAAUGUC	GAUAUUCACUUAUUUUUUCU	Translation	1
294839	Glyma18g01422.2	2.5	15.915	1	20	2501	2520	AGAGAAAAUGUGUGAAUGUC	GACAUUAAUAUAUUUUUUCU	Cleavage	1
294839	Glyma18g01422.1	2.5	15.915	1	20	2579	2598	AGAGAAAAUGUGUGAAUGUC	GACAUUAAUAUAUUUUUUCU	Cleavage	1
294839	Glyma14g01500.1	3	14.485	1	21	1218	1238	AGAGAAAAUGUGUGAAUGUCA	UUACUUUCAUACAUUUUCUUU	Cleavage	1
294839	Glyma06g05730.1	3	5.072	1	21	1806	1826	AGAGAAAAUGUGUGAAUGUCA	UUACAUUCGCUCAUUUUCUUU	Translation	1
294839	Glyma09g35850.1	3	8.697	1	21	1930	1950	AGAGAAAAUGUGUGAAUGUCA	UGACAUUUUAGCAUUUUCUCU	Cleavage	1
297576	Glyma17g13120.1	3	18.748	1	21	134	154	AGAGGCCCUUGGGGAGGAGUA	UGCUCCUCCUCACGGGCCUCA	Translation	1
297576	Glyma17g07870.1	3	14.065	1	21	985	1005	AGAGGCCCUUGGGGAGGAGUA	UAUUCCUCUCCAUGGGCUUUU	Translation	1
297576	Glyma20g02120.1	3	21.035	1	21	214	234	AGAGGCCCUUGGGGAGGAGUA	UCCACUUCCUCAAGGGCCUCU	Cleavage	1
297576	Glyma12g12800.2	3	17.227	1	20	718	737	AGAGGCCCUUGGGGAGGAGU	CCUUCUCCCCAAAGGCUUCU	Cleavage	1
297576	Glyma12g12800.1	3	17.227	1	20	736	755	AGAGGCCCUUGGGGAGGAGU	CCUUCUCCCCAAAGGCUUCU	Cleavage	1
297576	Glyma15g37276.1	3	20.102	1	20	345	364	AGAGGCCCUUGGGGAGGAGU	CUUCCUCUACAAGGGCCUCU	Cleavage	1
297576	Glyma15g37276.2	3	20.102	1	20	345	364	AGAGGCCCUUGGGGAGGAGU	CUUCCUCUACAAGGGCCUCU	Cleavage	1
297576	Glyma15g37276.3	3	20.102	1	20	345	364	AGAGGCCCUUGGGGAGGAGU	CUUCCUCUACAAGGGCCUCU	Cleavage	1
298830	Glyma12g36132.1	2.5	19.843	1	20	348	367	AGAUAUUGGUACGGUUCAAU	AUUGAAUCGUACCAGUCUCU	Cleavage	1
298830	Glyma15g38110.1	2.5	16.903	1	20	490	509	AGAUAUUGGUACGGUUCAAU	AUUGAAUCGUACCAGUCUCU	Cleavage	1
298830	Glyma16g22431.1	3	17.436	1	20	1701	1720	AGAUAUUGGUACGGUUCAAU	UUUGAAUUGUAUCAAUAUUU	Cleavage	1
298830	Glyma12g10450.1	2.5	22.78	1	20	208	227	AGAUAUUGGUACGGUUCAAU	AUUGAGCCGCGUCAAUAUCU	Translation	1
298830	Glyma14g12187.1	2.5	14.47	1	20	1076	1095	AGAUAUUGGUACGGUUCAAU	AUAGAGCCGAACCAAUAUCU	Translation	1
298830	Glyma05g36060.2	3	15.377	1	20	922	941	AGAUAUUGGUACGGUUCAAU	AUUCAACUGUACUAAUGUUU	Cleavage	1
298830	Glyma07g10370.1	3	15.274	1	20	1847	1866	AGAUAUUGGUACGGUUCAAU	AUUGAACCGUCCCAGUUUCU	Translation	1
298830	Glyma05g01910.1	2.5	20.03	1	20	4496	4515	AGAUAUUGGUACGGUUCAAU	AUUCAGCCGUAACAAUAUCU	Translation	1
313411	Glyma09g27733.1	0	11.905	1	22	1645	1666	AGUAUUUUAAGUCUGUCGGAAU	AUUCCGACAGACUUAAAAUACU	Cleavage	1
313411	Glyma18g36481.1	1	16.549	1	22	2563	2584	AGUAUUUUAAGUCUGUCGGAAU	AUUCCGGCAGACUUAAAGUACU	Cleavage	1
313411	Glyma01g15744.1	1.5	16.609	1	22	2230	2251	AGUAUUUUAAGUCUGUCGGAAU	AUUCCGGCAGAUUUAAAGUACU	Cleavage	1
313411	Glyma07g13111.1	1.5	17.546	1	22	3316	3337	AGUAUUUUAAGUCUGUCGGAAU	AUUCCGGCAGAUUUAAAGUACU	Cleavage	1
313411	Glyma05g19804.1	1.5	9.046	1	22	1123	1144	AGUAUUUUAAGUCUGUCGGAAU	AUUCCCACAGACUUAAAAUAUU	Cleavage	1
313411	Glyma20g06970.1	2	17.019	1	22	3142	3163	AGUAUUUUAAGUCUGUCGGAAU	AUUCCGGCAGAUUUAAAGUAUU	Cleavage	1
313411	Glyma02g16540.1	2.5	13.459	1	20	2302	2321	AGUAUUUUAAGUCUGUCGGA	UCUGAGAGACUUGAAAUGCU	Cleavage	1
313411	Glyma01g40190.1	3	18.573	1	22	1751	1772	AGUAUUUUAAGUCUGUCGGAAU	AAUCCGGCCGACUUAAAAGACU	Cleavage	1
313411	Glyma06g16890.2	3	14.778	1	20	1315	1334	AGUAUUUUAAGUCUGUCGGA	UCUGACAUACUUAGAAUACC	Cleavage	1
316673	Glyma04g38330.1	2.5	18.256	1	20	1973	1992	AUAAAGGUAGGGGUUGCUGC	GCAGCAACUCUUACCGUUAU	Cleavage	1
316673	Glyma18g51871.1	3	15.522	1	20	1516	1535	AUAAAGGUAGGGGUUGCUGC	GCAGCAACUUUUACCUUUCU	Cleavage	1
316673	Glyma08g28962.1	3	13.81	1	20	1578	1597	AUAAAGGUAGGGGUUGCUGC	GCAGCAACUUUUACCUUUCU	Cleavage	1
317442	Glyma09g01630.5	3	13.699	1	21	19	39	AUAAUAUUUUAGUUGAAUGGU	AACAUUCAGUUAAAAUAUUAA	Cleavage	1
317442	Glyma04g38710.1	3	17.379	1	21	174	194	AUAAUAUUUUAGUUGAAUGGU	AUCUUUCAACUGAAAUAUUAG	Cleavage	1
317442	Glyma13g34160.2	3	5.311	1	22	7	28	AUAAUAUUUUAGUUGAAUGGUA	UUCCAUUCAACUAAAAUCUUGG	Cleavage	1
317442	Glyma13g34160.1	3	5.311	1	22	7	28	AUAAUAUUUUAGUUGAAUGGUA	UUCCAUUCAACUAAAAUCUUGG	Cleavage	1
319133	Glyma16g01930.1	0	17.666	1	21	1396	1416	AUACUGCAUUGUUUGAAACCU	AGGUUUCAAACAAUGCAGUAU	Cleavage	1
319133	Glyma07g05351.1	2.5	12.72	1	21	1383	1403	AUACUGCAUUGUUUGAAACCU	AAGUUUCAAACAAUGCAGUCU	Cleavage	1
319133	Glyma19g45350.1	3	10.685	1	20	1541	1560	AUACUGCAUUGUUUGAAACC	UGUUUCGAACAAUACAGUAU	Cleavage	1
319133	Glyma17g08260.1	3	17.487	1	20	1477	1496	AUACUGCAUUGUUUGAAACC	AGUAUCAAACAGUGCAGUGU	Cleavage	1
319133	Glyma17g08260.3	3	17.487	1	20	1482	1501	AUACUGCAUUGUUUGAAACC	AGUAUCAAACAGUGCAGUGU	Cleavage	1
319133	Glyma17g08260.2	3	17.487	1	20	1488	1507	AUACUGCAUUGUUUGAAACC	AGUAUCAAACAGUGCAGUGU	Cleavage	1
319133	Glyma07g19040.2	3	16.722	1	21	1153	1173	AUACUGCAUUGUUUGAAACCU	AUGUUUCACAGAAUGCAGUAU	Translation	1
322214	Glyma19g06160.1	2.5	18.342	1	21	1798	1818	AUAUUGGUCCGGUUCAAUAAG	UUUAUUGAACUGGAACAGUAU	Cleavage	1
322214	Glyma02g41900.1	3	15.945	1	21	9	29	AUAUUGGUCCGGUUCAAUAAG	UUUAUUGAAUCGGAUCGAUUU	Cleavage	1
322214	Glyma10g36760.1	3	10.92	1	21	431	451	AUAUUGGUCCGGUUCAAUAAG	UUUAUUGAAGUGGAUCAAUAC	Cleavage	1
322214	Glyma19g41320.4	3	14.711	1	20	751	770	AUAUUGGUCCGGUUCAAUAA	CUAUGGAACUGGAUCAAUAU	Cleavage	1
322214	Glyma19g41320.3	3	14.711	1	20	755	774	AUAUUGGUCCGGUUCAAUAA	CUAUGGAACUGGAUCAAUAU	Cleavage	1
323294	Glyma19g32213.1	3	21.453	1	20	646	665	AUCAUGUGGCAGUUUCACCU	AGGUGGAAGUGCCAAAUGAU	Cleavage	1
323294	Glyma09g33520.2	3	18.314	1	20	152	171	AUCAUGUGGCAGUUUCACCU	AGGUGGAUUUGCUGCAUGAU	Cleavage	1
323294	Glyma18g53005.1	3	16.541	1	20	4819	4838	AUCAUGUGGCAGUUUCACCU	GGGUGAAACUAUCAUAUGGU	Translation	1
323294	Glyma10g00701.1	3	11.989	1	20	1188	1207	AUCAUGUGGCAGUUUCACCU	AGGUGAAAGUCCCACAUGAA	Translation	1
323294	Glyma07g30470.2	3	14.964	1	20	732	751	AUCAUGUGGCAGUUUCACCU	GGGGGGAACUGACACAUGAU	Translation	1
323294	Glyma08g06780.3	3	24.738	1	20	708	727	AUCAUGUGGCAGUUUCACCU	GGGGGGAACUGACACAUGAU	Translation	1
323294	Glyma07g30470.1	3	14.964	1	20	816	835	AUCAUGUGGCAGUUUCACCU	GGGGGGAACUGACACAUGAU	Translation	1
323294	Glyma08g06780.1	3	15.235	1	20	795	814	AUCAUGUGGCAGUUUCACCU	GGGGGGAACUGACACAUGAU	Translation	1
323294	Glyma08g06780.2	3	15.235	1	20	795	814	AUCAUGUGGCAGUUUCACCU	GGGGGGAACUGACACAUGAU	Translation	1
323294	Glyma07g30470.3	3	14.964	1	20	816	835	AUCAUGUGGCAGUUUCACCU	GGGGGGAACUGACACAUGAU	Translation	1
323294	Glyma07g30470.4	3	14.964	1	20	816	835	AUCAUGUGGCAGUUUCACCU	GGGGGGAACUGACACAUGAU	Translation	1
326269	Glyma07g37265.1	1.5	23.078	1	21	125	145	AUCUGCUGACUCAUUCAUACA	UGUAUCAGUGAGUCAGCAGAU	Cleavage	1
326269	Glyma07g17150.1	2.5	8.883	1	21	2016	2036	AUCUGCUGACUCAUUCAUACA	UGUAUGAAUGAAAUAGCAGAU	Translation	1
326269	Glyma11g14530.1	2	20.164	1	20	1551	1570	AUCUGCUGACUCAUUCAUAC	GCAUCAAUGAGUCAGCAGAU	Cleavage	1
326269	Glyma12g06430.1	2	20.473	1	20	1502	1521	AUCUGCUGACUCAUUCAUAC	GCAUCAAUGAGUCAGCAGAU	Cleavage	1
326269	Glyma12g06450.5	2	20.724	1	20	1621	1640	AUCUGCUGACUCAUUCAUAC	GCAUCAAUGAGUCAGCAGAU	Cleavage	1
326269	Glyma12g06450.4	2	20.724	1	20	1621	1640	AUCUGCUGACUCAUUCAUAC	GCAUCAAUGAGUCAGCAGAU	Cleavage	1
326269	Glyma12g06450.3	2	20.724	1	20	1621	1640	AUCUGCUGACUCAUUCAUAC	GCAUCAAUGAGUCAGCAGAU	Cleavage	1
326269	Glyma03g42200.1	3	18.096	1	21	1853	1873	AUCUGCUGACUCAUUCAUACA	UGUUUGACUGAGUUGGCAGAU	Cleavage	1
326269	Glyma19g44940.1	3	17.675	1	21	2212	2232	AUCUGCUGACUCAUUCAUACA	UGUUUGACUGAGUUGGCAGAU	Cleavage	1
326269	Glyma19g43400.2	3	18.707	1	20	938	957	AUCUGCUGACUCAUUCAUAC	GUAUGAAUGAGAUGGCAGAG	Translation	1
326269	Glyma09g07570.1	3	23.662	1	20	298	317	AUCUGCUGACUCAUUCAUAC	UUGUCGAUGAGUCAGCAGAU	Cleavage	1
326269	Glyma04g40325.1	2.5	16.532	1	20	1444	1463	AUCUGCUGACUCAUUCAUAC	GUGUGAAUCUGUCAGCAGAU	Translation	1
326269	Glyma11g14550.3	2.5	19.328	1	20	1380	1399	AUCUGCUGACUCAUUCAUAC	GCAUUAAUGAGUCAGCGGAU	Cleavage	1
326269	Glyma11g14550.4	2.5	19.328	1	20	1442	1461	AUCUGCUGACUCAUUCAUAC	GCAUUAAUGAGUCAGCGGAU	Cleavage	1
326269	Glyma11g14550.5	2.5	19.328	1	20	1546	1565	AUCUGCUGACUCAUUCAUAC	GCAUUAAUGAGUCAGCGGAU	Cleavage	1
326269	Glyma11g14500.1	2.5	20.474	1	20	1612	1631	AUCUGCUGACUCAUUCAUAC	GCGUCAAUGAGUCAGCAGAU	Cleavage	1
326269	Glyma17g16380.2	3	16.518	1	21	833	853	AUCUGCUGACUCAUUCAUACA	UGUACCAAUGAGCCAGCAGAU	Translation	1
326269	Glyma17g16380.1	3	16.518	1	21	833	853	AUCUGCUGACUCAUUCAUACA	UGUACCAAUGAGCCAGCAGAU	Translation	1
337846	Glyma12g35380.1	2	6.444	1	21	1309	1329	CAAGAUAAGAACAGAUAGCAA	UUGCUAUCUGUUCUUGUUUUC	Cleavage	1
337846	Glyma19g44220.1	3	19.437	1	21	1569	1589	CAAGAUAAGAACAGAUAGCAA	UUGUUUUCUGUUCUUAUUUUU	Cleavage	1
337846	Glyma14g08748.1	2	17.11	1	20	1066	1085	CAAGAUAAGAACAGAUAGCA	UACUAUUUGUUUUUAUCUUG	Cleavage	1
337846	Glyma09g24010.1	3	8.183	1	21	831	851	CAAGAUAAGAACAGAUAGCAA	UUGCUAUCUUUUCUUGUUUUC	Cleavage	1
337846	Glyma20g00430.1	3	14.403	1	20	1819	1838	CAAGAUAAGAACAGAUAGCA	AGUUAUCUGUUCUUAUGUUG	Cleavage	1
337846	Glyma19g25660.3	2.5	13.849	1	20	955	974	CAAGAUAAGAACAGAUAGCA	UACUAUCUGUUUUUGUUUUG	Cleavage	1
337846	Glyma19g25660.4	2.5	13.846	1	20	850	869	CAAGAUAAGAACAGAUAGCA	UACUAUCUGUUUUUGUUUUG	Cleavage	1
337846	Glyma13g26796.1	2.5	10.341	1	20	295	314	CAAGAUAAGAACAGAUAGCA	UGCUGUCUGUGUUUAUUUUG	Translation	1
337846	Glyma14g02360.1	3	16.962	1	21	1687	1707	CAAGAUAAGAACAGAUAGCAA	UUGUUACCUUUUCUUAUUUUG	Cleavage	1
337846	Glyma07g03780.1	3	14.245	1	20	4376	4395	CAAGAUAAGAACAGAUAGCA	UGCUAUUUGUUAUUAUUUUU	Translation	1
337846	Glyma09g33690.2	3	14.687	1	20	1395	1414	CAAGAUAAGAACAGAUAGCA	UGUUAUGUGUUUUUAUCUUC	Cleavage	1
337846	Glyma09g33690.1	3	14.687	1	20	1206	1225	CAAGAUAAGAACAGAUAGCA	UGUUAUGUGUUUUUAUCUUC	Cleavage	1
337847	Glyma12g35380.1	2	6.444	1	21	1309	1329	CAAGAUAAGAACAGAUAGCAA	UUGCUAUCUGUUCUUGUUUUC	Cleavage	1
337847	Glyma09g24010.1	3	8.183	1	22	830	851	CAAGAUAAGAACAGAUAGCAAG	UUUGCUAUCUUUUCUUGUUUUC	Cleavage	1
337847	Glyma14g08748.1	2	17.11	1	22	1064	1085	CAAGAUAAGAACAGAUAGCAAG	CCUACUAUUUGUUUUUAUCUUG	Cleavage	1
337847	Glyma19g44220.1	3	19.437	1	21	1569	1589	CAAGAUAAGAACAGAUAGCAA	UUGUUUUCUGUUCUUAUUUUU	Cleavage	1
337847	Glyma20g00430.1	3	14.403	1	20	1819	1838	CAAGAUAAGAACAGAUAGCA	AGUUAUCUGUUCUUAUGUUG	Cleavage	1
337847	Glyma19g25660.3	2.5	13.849	1	20	955	974	CAAGAUAAGAACAGAUAGCA	UACUAUCUGUUUUUGUUUUG	Cleavage	1
337847	Glyma19g25660.4	2.5	13.846	1	20	850	869	CAAGAUAAGAACAGAUAGCA	UACUAUCUGUUUUUGUUUUG	Cleavage	1
337847	Glyma13g26796.1	2.5	10.341	1	20	295	314	CAAGAUAAGAACAGAUAGCA	UGCUGUCUGUGUUUAUUUUG	Translation	1
337847	Glyma14g02360.1	3	16.962	1	21	1687	1707	CAAGAUAAGAACAGAUAGCAA	UUGUUACCUUUUCUUAUUUUG	Cleavage	1
341886	Glyma20g13640.1	0.5	12.801	1	22	3655	3676	CAGAAGUUUCUGGAUUAGCUGC	GCAGCUGAUCCAGAAACUUCUG	Cleavage	1
341886	Glyma09g27746.1	1	17.845	1	22	4594	4615	CAGAAGUUUCUGGAUUAGCUGC	GCAGCUGAUCCAGAGACUUCUG	Cleavage	1
341886	Glyma09g09661.1	1.5	17.978	1	22	3154	3175	CAGAAGUUUCUGGAUUAGCUGC	GCGGCUGAUCCAGAGACUUCUG	Cleavage	1
341886	Glyma06g31561.1	1	18.16	1	21	4292	4312	CAGAAGUUUCUGGAUUAGCUG	CAGCUGAUCCAGAGACUUCUG	Cleavage	1
341886	Glyma14g13225.1	1.5	10.698	1	22	1273	1294	CAGAAGUUUCUGGAUUAGCUGC	GCAACUGAUCCAGAAACUUCUG	Cleavage	1
341886	Glyma05g06410.1	3	16.503	1	22	1343	1364	CAGAAGUUUCUGGAUUAGCUGC	GCGGCUGAUCCAGAGACUUCAG	Cleavage	1
341886	Glyma15g19536.1	2.5	15.139	1	22	3856	3877	CAGAAGUUUCUGGAUUAGCUGC	GCGGCUGAUCCAAAGACUUCUG	Translation	1
341886	Glyma05g19804.1	3	17.729	1	22	1330	1351	CAGAAGUUUCUGGAUUAGCUGC	GCUGCUGAUCCAGAGACUUCUU	Cleavage	1
341886	Glyma13g34520.1	2	10.587	1	21	911	931	CAGAAGUUUCUGGAUUAGCUG	CAUCUGAUCCAGAAACUUUUG	Cleavage	1
341886	Glyma20g01625.1	2.5	9.078	1	21	516	536	CAGAAGUUUCUGGAUUAGCUG	CAGCCAAUUCAGAAACUUCUA	Cleavage	1
341886	Glyma14g04130.1	2.5	22.629	1	22	2383	2404	CAGAAGUUUCUGGAUUAGCUGC	GUGGUUAAUUCUGAAACUUCUG	Translation	1
341886	Glyma14g27290.1	2	15.559	1	20	919	938	CAGAAGUUUCUGGAUUAGCU	AGCUAGUUCAGGAGCUUCUG	Cleavage	1
341886	Glyma13g09220.1	2	16.38	1	20	1046	1065	CAGAAGUUUCUGGAUUAGCU	AGCUAGUUCAGGAGCUUCUG	Cleavage	1
341886	Glyma05g28090.3	3	21.072	1	22	135	156	CAGAAGUUUCUGGAUUAGCUGC	GCAGCGAAUCUAGCAGCUUCUG	Translation	1
341886	Glyma05g28090.2	3	21.072	1	22	135	156	CAGAAGUUUCUGGAUUAGCUGC	GCAGCGAAUCUAGCAGCUUCUG	Translation	1
341886	Glyma10g32891.2	3	6.184	1	21	1557	1577	CAGAAGUUUCUGGAUUAGCUG	CAGCUAGAUCAGAAACUUCUC	Cleavage	1
341886	Glyma10g32891.1	3	6.184	1	21	1713	1733	CAGAAGUUUCUGGAUUAGCUG	CAGCUAGAUCAGAAACUUCUC	Cleavage	1
341886	Glyma12g05856.1	3	15.784	1	21	2006	2026	CAGAAGUUUCUGGAUUAGCUG	UAGUUGAUCCAGAGACUUGUG	Cleavage	1
341886	Glyma07g38930.3	3	13.577	1	21	1229	1249	CAGAAGUUUCUGGAUUAGCUG	CAGCUGAUUCAUGAAUUUCUG	Translation	1
341886	Glyma07g38930.2	3	13.577	1	21	1229	1249	CAGAAGUUUCUGGAUUAGCUG	CAGCUGAUUCAUGAAUUUCUG	Translation	1
341886	Glyma11g13901.1	3	12.808	1	21	2872	2892	CAGAAGUUUCUGGAUUAGCUG	UAGUUGAUCCAGAGACUUGUG	Cleavage	1
342779	Glyma02g47380.7	1	22.61	1	20	1264	1283	CAGCCAAGAAUGACUUGCCG	CGGCAAAUCAUUCUUGGCUG	Cleavage	1
342779	Glyma02g47380.6	1	22.61	1	20	1321	1340	CAGCCAAGAAUGACUUGCCG	CGGCAAAUCAUUCUUGGCUG	Cleavage	1
342779	Glyma02g47380.9	1	22.61	1	20	1345	1364	CAGCCAAGAAUGACUUGCCG	CGGCAAAUCAUUCUUGGCUG	Cleavage	1
342779	Glyma02g47380.4	1	22.61	1	20	1402	1421	CAGCCAAGAAUGACUUGCCG	CGGCAAAUCAUUCUUGGCUG	Cleavage	1
342779	Glyma14g01360.2	1	19.084	1	20	1461	1480	CAGCCAAGAAUGACUUGCCG	CGGCAAAUCAUUCUUGGCUG	Cleavage	1
342779	Glyma02g47380.8	1	22.61	1	20	1429	1448	CAGCCAAGAAUGACUUGCCG	CGGCAAAUCAUUCUUGGCUG	Cleavage	1
342779	Glyma02g47380.5	1	22.61	1	20	1486	1505	CAGCCAAGAAUGACUUGCCG	CGGCAAAUCAUUCUUGGCUG	Cleavage	1
342779	Glyma14g01360.1	1	19.084	1	20	1545	1564	CAGCCAAGAAUGACUUGCCG	CGGCAAAUCAUUCUUGGCUG	Cleavage	1
342779	Glyma18g07890.2	2	20.644	1	20	1392	1411	CAGCCAAGAAUGACUUGCCG	CGGCAAAUCAUUCUUGGCUU	Cleavage	1
342779	Glyma08g45030.1	2	24.206	1	20	1396	1415	CAGCCAAGAAUGACUUGCCG	CGGCAAAUCAUUCUUGGCUU	Cleavage	1
342779	Glyma02g12185.2	2.5	17.146	1	21	639	659	CAGCCAAGAAUGACUUGCCGG	UCGGCAAGUCAUCUUUGGCUA	Translation	1
342779	Glyma02g12185.3	2.5	17.146	1	21	639	659	CAGCCAAGAAUGACUUGCCGG	UCGGCAAGUCAUCUUUGGCUA	Translation	1
342779	Glyma02g12185.4	2.5	17.146	1	21	1105	1125	CAGCCAAGAAUGACUUGCCGG	UCGGCAAGUCAUCUUUGGCUA	Translation	1
342779	Glyma02g12185.1	2.5	17.146	1	21	1105	1125	CAGCCAAGAAUGACUUGCCGG	UCGGCAAGUCAUCUUUGGCUA	Translation	1
342779	Glyma14g01080.2	3	14.208	1	20	1291	1310	CAGCCAAGAAUGACUUGCCG	GGGCGAGUUAUUCUUGGCUA	Cleavage	1
350631	Glyma18g36481.1	1	16.538	1	21	2762	2782	CCGGAUUAGCAGGUUUGAGGA	UCCUUAAACCUGCUGAUCCGG	Cleavage	1
350631	Glyma06g42720.1	2	14.886	1	21	328	348	CCGGAUUAGCAGGUUUGAGGA	UCCUCAAACCUGCUGAUCCAG	Cleavage	1
350631	Glyma11g02590.2	2	18.86	1	21	495	515	CCGGAUUAGCAGGUUUGAGGA	UUUUCAAGCCUGCUAAUCUGG	Cleavage	1
350631	Glyma20g06970.1	3	21.925	1	21	3341	3361	CCGGAUUAGCAGGUUUGAGGA	UUCUCAAGCCUGCUGAUCCAG	Cleavage	1
350631	Glyma03g33803.1	3	19.232	1	21	934	954	CCGGAUUAGCAGGUUUGAGGA	UCCUCAAACCUGUAAUUCCGG	Cleavage	1
350631	Glyma17g11090.1	2.5	17.129	1	20	35	54	CCGGAUUAGCAGGUUUGAGG	UCUUAAACCAGCUAAUCUGG	Translation	1
350631	Glyma05g00830.1	2.5	15.817	1	20	124	143	CCGGAUUAGCAGGUUUGAGG	UCUUAAACCAGCUAAUCUGG	Translation	1
351695	Glyma17g13680.1	1	21.814	1	21	776	796	CCUCAAAGGCUUCCACUACUG	CAGUAUUGGAAGCCUUUGAGG	Cleavage	1
351695	Glyma05g03020.1	2	19.898	1	21	722	742	CCUCAAAGGCUUCCACUACUG	CAAUAUUGGAAGCCUUUGAGG	Cleavage	1
351695	Glyma18g43190.3	2.5	14.948	1	21	810	831	CCUCAAAGGCUUCCA-CUACUG	CAGUGGAUGGAAGCCUUUGAGG	Cleavage	1
351695	Glyma07g18320.1	2.5	14.796	1	21	917	938	CCUCAAAGGCUUCCA-CUACUG	CAGUGGAUGGAAGCCUUUGAGG	Cleavage	1
351695	Glyma18g43190.2	2.5	14.948	1	21	843	864	CCUCAAAGGCUUCCA-CUACUG	CAGUGGAUGGAAGCCUUUGAGG	Cleavage	1
351695	Glyma13g30860.1	2.5	24.233	1	21	1166	1186	CCUCAAAGGCUUCCACUACUG	CAGUUGGGGGAGCCUUUGAGG	Cleavage	1
351695	Glyma15g31040.1	2.5	19.492	1	20	529	548	CCUCAAAGGCUUCCACUACU	UGCAGUGGAAGCUUUUGAGG	Cleavage	1
351695	Glyma12g13020.1	2.5	13.99	1	20	1573	1592	CCUCAAAGGCUUCCACUACU	CGUGGUGAAAGCCUUUGAGG	Cleavage	1
351695	Glyma12g13020.2	2.5	13.99	1	20	1709	1728	CCUCAAAGGCUUCCACUACU	CGUGGUGAAAGCCUUUGAGG	Cleavage	1
351695	Glyma08g41560.3	2.5	18.06	1	20	1557	1576	CCUCAAAGGCUUCCACUACU	AGUACUGGAAGCUUUUGAGU	Cleavage	1
351695	Glyma08g41560.5	2.5	18.06	1	20	1562	1581	CCUCAAAGGCUUCCACUACU	AGUACUGGAAGCUUUUGAGU	Cleavage	1
351695	Glyma08g41560.4	2.5	18.06	1	20	2952	2971	CCUCAAAGGCUUCCACUACU	AGUACUGGAAGCUUUUGAGU	Cleavage	1
351695	Glyma07g07240.1	3	20.349	1	21	378	398	CCUCAAAGGCUUCCACUACUG	CAGUGUUGCAAGCUUUUGAGG	Cleavage	1
351695	Glyma07g07240.2	3	20.349	1	21	380	400	CCUCAAAGGCUUCCACUACUG	CAGUGUUGCAAGCUUUUGAGG	Cleavage	1
351695	Glyma08g25441.1	3	20.113	1	20	729	748	CCUCAAAGGCUUCCACUACU	GGUGGUGGAAGAUUUUGGGG	Translation	1
355119	Glyma02g39040.1	3	12.535	1	21	470	490	CGAGCCGAAUCAAUACCACUC	GGGUGGUGGUGGUUCGGUUCG	Cleavage	1
355119	Glyma06g19030.1	3	21.71	1	20	1839	1858	CGAGCCGAAUCAAUACCACU	AGUUGUAUUGGUUCUGCUCG	Cleavage	1
355120	Glyma13g30730.1	2.5	19.396	1	20	1953	1972	CGAGCCGAAUCAAUAUCACU	AGUGAUAUUGAUUCGGCUGU	Cleavage	1
355120	Glyma01g06730.1	3	17.419	1	20	1233	1252	CGAGCCGAAUCAAUAUCACU	AGUGAUGUUGGUUCAGUUCG	Cleavage	1
355120	Glyma03g29600.2	3	24.23	1	20	488	506	CGAGCCGAAUCAAUAUCACU	AGUGAUAUUGAUU-GGCUUG	Cleavage	1
355120	Glyma03g29600.1	3	24.23	1	20	535	553	CGAGCCGAAUCAAUAUCACU	AGUGAUAUUGAUU-GGCUUG	Cleavage	1
355120	Glyma19g32420.1	3	24.572	1	20	501	519	CGAGCCGAAUCAAUAUCACU	AGUGAUAUUGAUU-GGCUUG	Cleavage	1
357066	Glyma13g19130.2	3	14.586	1	20	656	675	CGCUAUCCAUCCUGAGUUUC	UAAACUUGGGAUGGAUAGCC	Cleavage	1
357066	Glyma13g19130.3	3	14.586	1	20	828	847	CGCUAUCCAUCCUGAGUUUC	UAAACUUGGGAUGGAUAGCC	Cleavage	1
357066	Glyma04g20330.1	3	16.306	1	20	2337	2356	CGCUAUCCAUCCUGAGUUUC	GAAAUUCAGGAUAGAUAGUA	Cleavage	1
357066	Glyma13g43310.1	3	13.742	1	20	855	874	CGCUAUCCAUCCUGAGUUUC	GAAAGUCAGUAUGGAUGGUG	Translation	1
357067	Glyma13g19130.2	3	14.586	1	20	656	675	CGCUAUCCAUCCUGAGUUUC	UAAACUUGGGAUGGAUAGCC	Cleavage	1
357067	Glyma13g19130.3	3	14.586	1	20	828	847	CGCUAUCCAUCCUGAGUUUC	UAAACUUGGGAUGGAUAGCC	Cleavage	1
357067	Glyma13g43310.1	3	13.742	1	21	854	874	CGCUAUCCAUCCUGAGUUUCA	UGAAAGUCAGUAUGGAUGGUG	Translation	1
357067	Glyma04g20330.1	3	16.306	1	20	2337	2356	CGCUAUCCAUCCUGAGUUUC	GAAAUUCAGGAUAGAUAGUA	Cleavage	1
357070	Glyma04g20330.1	2	16.306	1	20	2337	2356	CGCUAUCUAUCCUGAGUUUC	GAAAUUCAGGAUAGAUAGUA	Cleavage	1
357071	Glyma06g13430.2	3	22.294	1	20	1486	1505	CGCUAUCUAUCUUGAGCUUC	GAAGCUCAAGAUGGAUGUUG	Cleavage	1
357071	Glyma06g13430.1	3	22.294	1	20	1569	1588	CGCUAUCUAUCUUGAGCUUC	GAAGCUCAAGAUGGAUGUUG	Cleavage	1
357071	Glyma13g19130.2	3	5.166	1	20	1096	1115	CGCUAUCUAUCUUGAGCUUC	CAAGCUAGAGAUAGAUGGCG	Cleavage	1
357071	Glyma13g19130.3	3	5.166	1	20	1268	1287	CGCUAUCUAUCUUGAGCUUC	CAAGCUAGAGAUAGAUGGCG	Cleavage	1
364836	Glyma06g00445.1	1	15.302	1	20	721	740	CUCUCCCUCAAGGGCUUCUC	GAGAAGCCAUUGAGGGAGAG	Cleavage	3
364836	Glyma06g00445.1	1	18.306	1	20	772	791	CUCUCCCUCAAGGGCUUCUC	GAGAAGCCAUUGAGGGAGAG	Cleavage	3
364836	Glyma06g00445.1	1	18.023	1	20	823	842	CUCUCCCUCAAGGGCUUCUC	GAGAAGCCAUUGAGGGAGAG	Cleavage	3
364836	Glyma02g14080.1	2.5	22.518	1	21	486	506	CUCUCCCUCAAGGGCUUCUCG	UGAGAAGCUCUUGGGGGAGGA	Cleavage	1
364836	Glyma07g04480.1	2.5	23.27	1	21	2897	2917	CUCUCCCUCAAGGGCUUCUCG	UGAGGAGUACUUGGGGGAGAG	Cleavage	1
364836	Glyma12g05856.1	2.5	21.964	1	20	527	546	CUCUCCCUCAAGGGCUUCUC	UAGAAGCCAUUGGGGGAGAG	Cleavage	1
364836	Glyma12g34550.6	3	13.061	1	20	421	440	CUCUCCCUCAAGGGCUUCUC	AAGAAGCCAUUGAGGGAGAA	Cleavage	1
364836	Glyma12g34550.1	3	13.061	1	20	533	552	CUCUCCCUCAAGGGCUUCUC	AAGAAGCCAUUGAGGGAGAA	Cleavage	1
364836	Glyma12g34550.7	3	13.061	1	20	951	970	CUCUCCCUCAAGGGCUUCUC	AAGAAGCCAUUGAGGGAGAA	Cleavage	1
364836	Glyma04g37460.2	2.5	20.63	1	21	611	631	CUCUCCCUCAAGGGCUUCUCG	UGAGAGGCCCACGAGGGAGAG	Translation	1
364836	Glyma06g17600.1	2.5	22.229	1	21	676	696	CUCUCCCUCAAGGGCUUCUCG	UGAGAGGCCCACGAGGGAGAG	Translation	1
365515	Glyma08g14700.1	1.5	11.885	1	21	215	235	CUGAAGUGUUUGGGGGAACUC	GAGUUCUCCCAAACACUUCAA	Cleavage	1
365515	Glyma20g28980.1	2	17.931	1	21	493	513	CUGAAGUGUUUGGGGGAACUC	GAGUUCCUCCAAACGCUUCAU	Cleavage	1
365515	Glyma10g38760.1	2	21.387	1	21	541	561	CUGAAGUGUUUGGGGGAACUC	GAGUUCCUCCAAACGCUUCAU	Cleavage	1
365515	Glyma18g36276.1	1.5	14.125	1	20	121	140	CUGAAGUGUUUGGGGGAACU	AGUUCUCCCAAACACUUCAA	Cleavage	1
365515	Glyma18g02240.1	1.5	13.721	1	20	149	168	CUGAAGUGUUUGGGGGAACU	AGUUCUCCCAAACACUUCAA	Cleavage	1
365515	Glyma11g36210.1	1.5	11.895	1	20	283	302	CUGAAGUGUUUGGGGGAACU	AGUUCUCCCAAACACUUCAA	Cleavage	1
365515	Glyma13g02080.1	1	11.839	1	20	440	459	CUGAAGUGUUUGGGGGAACU	AGUUCACCCAAACACUUCAG	Cleavage	1
365515	Glyma13g02080.2	1	11.839	1	20	440	459	CUGAAGUGUUUGGGGGAACU	AGUUCACCCAAACACUUCAG	Cleavage	1
365515	Glyma13g41240.3	2.5	6.761	1	21	145	165	CUGAAGUGUUUGGGGGAACUC	GACUUCCCCCAAACACUUUAC	Cleavage	1
365515	Glyma13g41240.2	2.5	6.761	1	21	145	165	CUGAAGUGUUUGGGGGAACUC	GACUUCCCCCAAACACUUUAC	Cleavage	1
365515	Glyma18g11683.1	2.5	18.436	1	21	1052	1072	CUGAAGUGUUUGGGGGAACUC	GAGUUCUCACAAGCAUUUCAG	Cleavage	1
365515	Glyma12g04970.1	3	17.921	1	21	822	842	CUGAAGUGUUUGGGGGAACUC	GAGUUUUUCCAGAUAUUUCAG	Cleavage	1
365515	Glyma08g08630.3	3	16.19	1	21	2070	2090	CUGAAGUGUUUGGGGGAACUC	GAGUUCUUCCAAGUAUUUUAG	Cleavage	1
365515	Glyma18g11683.2	2.5	18.436	1	21	2495	2515	CUGAAGUGUUUGGGGGAACUC	GAGUUCUCACAAGCAUUUCAG	Cleavage	1
365515	Glyma14g34210.1	2	12.684	1	20	474	493	CUGAAGUGUUUGGGGGAACU	AGUUCACCCAAACACUUCAA	Cleavage	1
365515	Glyma14g34210.2	2	12.684	1	20	474	493	CUGAAGUGUUUGGGGGAACU	AGUUCACCCAAACACUUCAA	Cleavage	1
365515	Glyma10g38920.1	2.5	20.697	1	20	2775	2794	CUGAAGUGUUUGGGGGAACU	AGUUUCCCUAAAUAUUUUAG	Cleavage	1
365515	Glyma15g04173.1	3	3.564	1	21	135	155	CUGAAGUGUUUGGGGGAACUC	GACUUCCCUCAAACACUUUAC	Cleavage	1
365515	Glyma10g38920.2	2.5	20.697	1	20	3163	3182	CUGAAGUGUUUGGGGGAACU	AGUUUCCCUAAAUAUUUUAG	Cleavage	1
365515	Glyma06g11150.1	3	11.058	1	21	261	281	CUGAAGUGUUUGGGGGAACUC	GAGUUCAACCAAACACUUCAA	Cleavage	1
365515	Glyma17g10050.2	3	24.743	1	21	796	816	CUGAAGUGUUUGGGGGAACUC	GUGUUCCCCCAGGAACUUCAG	Cleavage	1
365515	Glyma17g10050.1	3	24.743	1	21	811	831	CUGAAGUGUUUGGGGGAACUC	GUGUUCCCCCAGGAACUUCAG	Cleavage	1
365641	Glyma01g08056.3	1	16.458	1	20	1232	1251	CUGACAGAAGAGAGUGAGCA	UGCUCUCUCUCUUCUGUCAG	Cleavage	1
365641	Glyma02g13371.1	1	16.24	1	20	1251	1270	CUGACAGAAGAGAGUGAGCA	UGCUCUCUCUCUUCUGUCAG	Cleavage	1
365641	Glyma01g08056.2	1	16.458	1	20	1275	1294	CUGACAGAAGAGAGUGAGCA	UGCUCUCUCUCUUCUGUCAG	Cleavage	1
365641	Glyma01g08056.1	1	16.458	1	20	1398	1417	CUGACAGAAGAGAGUGAGCA	UGCUCUCUCUCUUCUGUCAG	Cleavage	1
365641	Glyma02g13371.2	1	16.24	1	20	1389	1408	CUGACAGAAGAGAGUGAGCA	UGCUCUCUCUCUUCUGUCAG	Cleavage	1
365641	Glyma12g27330.1	2	20.549	1	20	869	888	CUGACAGAAGAGAGUGAGCA	AGCUCUCUCUCUUCUGUCAG	Cleavage	1
365641	Glyma12g35460.1	2	11.008	1	20	895	914	CUGACAGAAGAGAGUGAGCA	UGCUCCCUCUCUUCUGUCAA	Cleavage	1
365641	Glyma05g38180.11	2	9.485	1	20	1116	1135	CUGACAGAAGAGAGUGAGCA	UGCUCUCUCUCUUCUGUCAU	Cleavage	1
365641	Glyma13g35000.1	2	13.644	1	20	1145	1164	CUGACAGAAGAGAGUGAGCA	UGCUCCCUCUCUUCUGUCAA	Cleavage	1
365641	Glyma18g36960.1	2	16.234	1	20	892	911	CUGACAGAAGAGAGUGAGCA	UGCUCUCUCUCUUCUGUCAA	Cleavage	1
365641	Glyma08g01450.1	2	13.88	1	20	1106	1125	CUGACAGAAGAGAGUGAGCA	UGCUCUCUCUCUUCUGUCAU	Cleavage	1
365641	Glyma02g30670.2	2	18.036	1	20	952	971	CUGACAGAAGAGAGUGAGCA	UGCUCUCUCUCUUCUGUCAA	Cleavage	1
365641	Glyma05g38180.10	2	9.485	1	20	1214	1233	CUGACAGAAGAGAGUGAGCA	UGCUCUCUCUCUUCUGUCAU	Cleavage	1
365641	Glyma05g38180.12	2	9.485	1	20	1218	1237	CUGACAGAAGAGAGUGAGCA	UGCUCUCUCUCUUCUGUCAU	Cleavage	1
365641	Glyma19g32800.1	2	19.541	1	20	1129	1148	CUGACAGAAGAGAGUGAGCA	UGCUCUCUCUCUUCUGUCAA	Cleavage	1
365641	Glyma11g36980.6	2	10.158	1	20	1233	1252	CUGACAGAAGAGAGUGAGCA	UGCUCUCUCUCUUCUGUCAA	Cleavage	1
365641	Glyma06g17700.3	2	12.046	1	20	1285	1304	CUGACAGAAGAGAGUGAGCA	UGCUCUCUCUCUUCUGUCAU	Cleavage	1
365641	Glyma08g01450.2	2	13.88	1	20	1392	1411	CUGACAGAAGAGAGUGAGCA	UGCUCUCUCUCUUCUGUCAU	Cleavage	1
365641	Glyma04g37391.1	2	13.309	1	20	1308	1327	CUGACAGAAGAGAGUGAGCA	UGCUCUCUCUCUUCUGUCAU	Cleavage	1
365641	Glyma06g17700.2	2	12.046	1	20	1411	1430	CUGACAGAAGAGAGUGAGCA	UGCUCUCUCUCUUCUGUCAU	Cleavage	1
365641	Glyma11g36980.5	2	10.158	1	20	1370	1389	CUGACAGAAGAGAGUGAGCA	UGCUCUCUCUCUUCUGUCAA	Cleavage	1
365643	Glyma01g08056.3	1	16.458	1	21	1231	1251	CUGACAGAAGAGAGUGAGCAC	GUGCUCUCUCUCUUCUGUCAG	Cleavage	1
365643	Glyma02g13371.1	1	16.24	1	21	1250	1270	CUGACAGAAGAGAGUGAGCAC	GUGCUCUCUCUCUUCUGUCAG	Cleavage	1
365643	Glyma01g08056.2	1	16.458	1	21	1274	1294	CUGACAGAAGAGAGUGAGCAC	GUGCUCUCUCUCUUCUGUCAG	Cleavage	1
365643	Glyma01g08056.1	1	16.458	1	21	1397	1417	CUGACAGAAGAGAGUGAGCAC	GUGCUCUCUCUCUUCUGUCAG	Cleavage	1
365643	Glyma02g13371.2	1	16.24	1	21	1388	1408	CUGACAGAAGAGAGUGAGCAC	GUGCUCUCUCUCUUCUGUCAG	Cleavage	1
365643	Glyma05g38180.11	2	9.485	1	21	1115	1135	CUGACAGAAGAGAGUGAGCAC	GUGCUCUCUCUCUUCUGUCAU	Cleavage	1
365643	Glyma18g36960.1	2	16.234	1	21	891	911	CUGACAGAAGAGAGUGAGCAC	GUGCUCUCUCUCUUCUGUCAA	Cleavage	1
365643	Glyma08g01450.1	2	13.88	1	21	1105	1125	CUGACAGAAGAGAGUGAGCAC	GUGCUCUCUCUCUUCUGUCAU	Cleavage	1
365643	Glyma02g30670.2	2	18.036	1	21	951	971	CUGACAGAAGAGAGUGAGCAC	GUGCUCUCUCUCUUCUGUCAA	Cleavage	1
365643	Glyma05g38180.10	2	9.485	1	21	1213	1233	CUGACAGAAGAGAGUGAGCAC	GUGCUCUCUCUCUUCUGUCAU	Cleavage	1
365643	Glyma05g38180.12	2	9.485	1	21	1217	1237	CUGACAGAAGAGAGUGAGCAC	GUGCUCUCUCUCUUCUGUCAU	Cleavage	1
365643	Glyma19g32800.1	2	19.541	1	21	1128	1148	CUGACAGAAGAGAGUGAGCAC	GUGCUCUCUCUCUUCUGUCAA	Cleavage	1
365643	Glyma11g36980.6	2	10.158	1	21	1232	1252	CUGACAGAAGAGAGUGAGCAC	GUGCUCUCUCUCUUCUGUCAA	Cleavage	1
365643	Glyma06g17700.3	2	12.046	1	21	1284	1304	CUGACAGAAGAGAGUGAGCAC	GUGCUCUCUCUCUUCUGUCAU	Cleavage	1
365643	Glyma08g01450.2	2	13.88	1	21	1391	1411	CUGACAGAAGAGAGUGAGCAC	GUGCUCUCUCUCUUCUGUCAU	Cleavage	1
365643	Glyma04g37391.1	2	13.309	1	21	1307	1327	CUGACAGAAGAGAGUGAGCAC	GUGCUCUCUCUCUUCUGUCAU	Cleavage	1
365643	Glyma06g17700.2	2	12.046	1	21	1410	1430	CUGACAGAAGAGAGUGAGCAC	GUGCUCUCUCUCUUCUGUCAU	Cleavage	1
365643	Glyma11g36980.5	2	10.158	1	21	1369	1389	CUGACAGAAGAGAGUGAGCAC	GUGCUCUCUCUCUUCUGUCAA	Cleavage	1
365643	Glyma03g29901.1	2	19.057	1	21	1138	1158	CUGACAGAAGAGAGUGAGCAC	GUGCUCUCUCUCUUCUGUCAA	Cleavage	1
365643	Glyma04g32002.1	2	20.422	1	21	1926	1946	CUGACAGAAGAGAGUGAGCAC	GUGCUCUCUCUCUUCUGUCAU	Cleavage	1
365643	Glyma0005s50.1	2	13.629	1	21	1901	1921	CUGACAGAAGAGAGUGAGCAC	GUGCUCUCUCUCUUCUGUCAU	Cleavage	1
369251	Glyma17g02080.1	1.5	11.618	1	21	556	576	CUUGUUUGUGGUGAUGUCUAG	CUAGACAUCACCACGAACAAA	Cleavage	1
369251	Glyma18g53460.2	1	19.882	1	21	253	273	CUUGUUUGUGGUGAUGUCUAG	UUGGACAUCAUCACAAACAAG	Cleavage	1
369251	Glyma15g11040.1	2	14.344	1	21	536	556	CUUGUUUGUGGUGAUGUCUAG	CUAGACAUCACCACCAAUAAG	Cleavage	1
369251	Glyma07g38620.2	2	9.737	1	21	757	777	CUUGUUUGUGGUGAUGUCUAG	CUAAACAUCACCACAAACAAA	Cleavage	1
369251	Glyma08g43790.2	2	15.593	1	20	1439	1458	CUUGUUUGUGGUGAUGUCUA	UAGAUAUUAUCACGAACAAG	Cleavage	1
369251	Glyma10g41990.1	2.5	12.117	1	21	151	171	CUUGUUUGUGGUGAUGUCUAG	CUCGACAUCACCACCAACAAG	Cleavage	1
369251	Glyma20g25041.1	2.5	13.234	1	21	598	618	CUUGUUUGUGGUGAUGUCUAG	CUCGACAUCACCACCAACAAG	Cleavage	1
369251	Glyma02g16750.1	3	11.274	1	21	361	381	CUUGUUUGUGGUGAUGUCUAG	CUAGACAUAGUCACAAACAAA	Cleavage	1
369251	Glyma11g37410.2	3	24.422	1	21	76	96	CUUGUUUGUGGUGAUGUCUAG	CUAGCCAUCACCGCAAUCAAG	Cleavage	1
369251	Glyma19g02670.1	3	20.371	1	21	596	616	CUUGUUUGUGGUGAUGUCUAG	CUGGAUAUCAUUUCAAACAAG	Translation	1
369251	Glyma06g13960.1	3	17.111	1	20	396	415	CUUGUUUGUGGUGAUGUCUA	UAGACAUUGCCAUAAACAGC	Cleavage	1
369251	Glyma16g32500.2	2.5	10.722	1	20	1505	1524	CUUGUUUGUGGUGAUGUCUA	CAGACAUCAUCAGAAACAAG	Cleavage	1
369251	Glyma09g27410.1	2.5	12.951	1	20	1504	1523	CUUGUUUGUGGUGAUGUCUA	CAGACAUCAUCAGAAACAAG	Cleavage	1
369251	Glyma03g04780.1	3	6.222	1	21	4402	4422	CUUGUUUGUGGUGAUGUCUAG	UUAGACAUUACUAAAAACAAA	Cleavage	1
369251	Glyma03g04530.1	3	6.681	1	21	4429	4449	CUUGUUUGUGGUGAUGUCUAG	UUAGACAUUACUAAAAACAAA	Cleavage	1
369251	Glyma15g43050.5	3	19.7	1	21	144	164	CUUGUUUGUGGUGAUGUCUAG	CUGGACAUGAACAUAAACAAG	Translation	1
377151	Glyma20g01550.2	0	11.372	1	20	1030	1049	GAGAGUAAGAGUGAGACACA	UGUGUCUCACUCUUACUCUC	Cleavage	1
377151	Glyma07g27863.1	0	10.957	1	20	983	1002	GAGAGUAAGAGUGAGACACA	UGUGUCUCACUCUUACUCUC	Cleavage	1
377151	Glyma02g04310.1	2.5	7.364	1	20	1739	1758	GAGAGUAAGAGUGAGACACA	UGUGUCUCAUCCUUACUCUA	Translation	1
377151	Glyma01g03270.1	2.5	8.158	1	20	1663	1682	GAGAGUAAGAGUGAGACACA	UGUGUCUCAUCCUUACUCUA	Translation	1
377151	Glyma15g19540.3	2	2.277	1	20	193	212	GAGAGUAAGAGUGAGACACA	UCUCUCUCACUCUUACUCUC	Cleavage	1
377151	Glyma15g19540.2	2	2.277	1	20	193	212	GAGAGUAAGAGUGAGACACA	UCUCUCUCACUCUUACUCUC	Cleavage	1
377151	Glyma05g00761.1	2.5	20.407	1	20	217	236	GAGAGUAAGAGUGAGACACA	UGUGGCUUACUCUUAUUCUU	Cleavage	1
377151	Glyma05g00761.2	2.5	20.407	1	20	200	219	GAGAGUAAGAGUGAGACACA	UGUGGCUUACUCUUAUUCUU	Cleavage	1
377151	Glyma05g00761.3	2.5	20.407	1	20	231	250	GAGAGUAAGAGUGAGACACA	UGUGGCUUACUCUUAUUCUU	Cleavage	1
377151	Glyma05g00761.4	2.5	20.407	1	20	217	236	GAGAGUAAGAGUGAGACACA	UGUGGCUUACUCUUAUUCUU	Cleavage	1
377151	Glyma03g39151.1	2.5	3.775	1	20	108	127	GAGAGUAAGAGUGAGACACA	UGUAUCUCACUCUCACUCUC	Cleavage	1
377151	Glyma19g41710.1	2.5	3.528	1	20	122	141	GAGAGUAAGAGUGAGACACA	UGUAUCUCACUCUCACUCUC	Cleavage	1
377151	Glyma09g32490.1	2.5	13.791	1	20	256	275	GAGAGUAAGAGUGAGACACA	UCUGUCUCACUCUCACUCUC	Cleavage	1
377151	Glyma19g32970.1	2.5	5.06	1	20	806	825	GAGAGUAAGAGUGAGACACA	UGUAUUUCACUUUUACUCUU	Cleavage	1
377151	Glyma01g42870.1	3	12.977	1	20	963	982	GAGAGUAAGAGUGAGACACA	AGAGUCUCAUUCUUAUUCUC	Cleavage	1
377151	Glyma18g46703.2	2.5	12.238	1	20	160	179	GAGAGUAAGAGUGAGACACA	UGUUUCUCUCUCUUACUUUC	Cleavage	1
377151	Glyma18g46703.1	2.5	6.57	1	20	160	179	GAGAGUAAGAGUGAGACACA	UGUUUCUCUCUCUUACUUUC	Cleavage	1
377151	Glyma17g11160.1	3	24.753	1	20	443	462	GAGAGUAAGAGUGAGACACA	UGUGGCUUGCUCUUAUUCUU	Cleavage	1
377151	Glyma18g12730.2	2.5	16.467	1	20	90	109	GAGAGUAAGAGUGAGACACA	UUUCUCUCACUCUUGCUCUC	Cleavage	1
377151	Glyma18g12730.3	2.5	16.467	1	20	90	109	GAGAGUAAGAGUGAGACACA	UUUCUCUCACUCUUGCUCUC	Cleavage	1
377151	Glyma08g42230.2	2.5	13.925	1	20	82	101	GAGAGUAAGAGUGAGACACA	UUUCUCUCACUCUUGCUCUC	Cleavage	1
377151	Glyma06g17060.3	3	22.135	1	20	187	206	GAGAGUAAGAGUGAGACACA	UGUGUCACAUUCUCACUCUC	Cleavage	1
377151	Glyma14g00970.1	3	5.498	1	20	81	100	GAGAGUAAGAGUGAGACACA	UGUGUUUCUCUCUUUCUCUC	Cleavage	1
377880	Glyma06g29565.1	0.5	6.766	1	22	139	160	GAGGAAGAACAACAACAACAAC	GUUGUUGUUGUUGUUCUUCUUC	Cleavage	1
377880	Glyma15g38851.1	1	16.359	1	22	24	45	GAGGAAGAACAACAACAACAAC	GUUGUUGUUGUUGUUUUUCUUC	Cleavage	1
377880	Glyma09g41380.1	0.5	7.769	1	21	262	282	GAGGAAGAACAACAACAACAA	UUGUUGUUGUUGUUCUUCUUC	Cleavage	1
377880	Glyma18g44350.1	1.5	19.485	1	22	243	264	GAGGAAGAACAACAACAACAAC	GUUGUUGUUGUUGUUCUUCUUG	Cleavage	1
377880	Glyma02g15445.1	2	17.696	1	22	369	390	GAGGAAGAACAACAACAACAAC	GUUGUUGUUGUUGUUUUUUUUU	Cleavage	1
377880	Glyma07g05410.6	0.5	20.088	1	22	244	265	GAGGAAGAACAACAACAACAAC	GCUGUUGUUGUUGUUCUUCUUC	Cleavage	1
377880	Glyma07g05410.5	0.5	19.588	1	22	244	265	GAGGAAGAACAACAACAACAAC	GCUGUUGUUGUUGUUCUUCUUC	Cleavage	1
377880	Glyma07g05410.4	0.5	21.277	1	22	244	265	GAGGAAGAACAACAACAACAAC	GCUGUUGUUGUUGUUCUUCUUC	Cleavage	1
377880	Glyma01g45181.3	1.5	21.237	1	22	24	45	GAGGAAGAACAACAACAACAAC	GUUGUUGUUGUUGAUCUUUCUC	Translation	1
377880	Glyma01g45181.1	1.5	18.846	1	22	172	193	GAGGAAGAACAACAACAACAAC	GUUGUUGUUGUUGAUCUUUCUC	Translation	1
377880	Glyma01g45181.2	1.5	21.237	1	22	24	45	GAGGAAGAACAACAACAACAAC	GUUGUUGUUGUUGAUCUUUCUC	Translation	1
377880	Glyma08g48040.2	2	18.685	1	22	1418	1439	GAGGAAGAACAACAACAACAAC	GUUGUUGUUGUUGUUUUUUUUU	Cleavage	1
377880	Glyma09g30080.2	2	10.976	1	22	170	191	GAGGAAGAACAACAACAACAAC	GUUGUUGUUGUUGUUUUUUUUU	Cleavage	1
377880	Glyma09g30080.3	2	10.976	1	22	170	191	GAGGAAGAACAACAACAACAAC	GUUGUUGUUGUUGUUUUUUUUU	Cleavage	1
377880	Glyma09g30080.4	2	10.976	1	22	170	191	GAGGAAGAACAACAACAACAAC	GUUGUUGUUGUUGUUUUUUUUU	Cleavage	1
377880	Glyma13g02370.2	3	22.316	1	22	153	174	GAGGAAGAACAACAACAACAAC	GUUGUUGUUGUUGUUUUUCCAG	Cleavage	1
377880	Glyma13g17140.1	2.5	12.387	1	22	846	867	GAGGAAGAACAACAACAACAAC	GUUGUUGUUGUUGUUGUUCUUU	Cleavage	1
377880	Glyma14g37551.1	2.5	9.085	1	22	435	456	GAGGAAGAACAACAACAACAAC	GUUGUUGUUGUUGUUGUUUUUC	Cleavage	1
377880	Glyma20g36440.1	1	17.776	1	20	475	494	GAGGAAGAACAACAACAACA	UGUUGUUGUUGUUCUUUCUU	Cleavage	1
377880	Glyma02g14110.3	2.5	14.898	1	22	264	285	GAGGAAGAACAACAACAACAAC	GUGGUUGUUGUUGUUCUUCUUG	Cleavage	1
377880	Glyma02g14110.2	2.5	13.954	1	22	184	205	GAGGAAGAACAACAACAACAAC	GUGGUUGUUGUUGUUCUUCUUG	Cleavage	1
377880	Glyma13g32350.2	1.5	9.19	1	21	388	408	GAGGAAGAACAACAACAACAA	UUGUUGUUGUUCUUCUUCCUU	Translation	1
377880	Glyma05g35830.1	3	24.377	1	22	159	180	GAGGAAGAACAACAACAACAAC	GUUGUUGUUGUUGUUGUUCUUG	Cleavage	1
377880	Glyma13g32350.1	1.5	9.19	1	21	388	408	GAGGAAGAACAACAACAACAA	UUGUUGUUGUUCUUCUUCCUU	Translation	1
387602	Glyma02g16123.1	3	21.58	1	20	649	668	GCGUAUGAGGAGCCAAGCAU	AUGCUGGGCUUCUCAUAUGG	Cleavage	1
387757	Glyma03g33700.1	3	19.168	1	20	2275	2294	GCGUGCGAGGAGCCAUGCAU	AUGCAUGGUUCUUUGUGCGU	Cleavage	1
387757	Glyma14g02230.1	3	15.162	1	21	528	547	GCGUGCGAGGAGCCAUGCAUG	CAUGCAUGGCUCCU-GCAUGC	Cleavage	1
388462	Glyma07g01980.1	2.5	12.917	1	21	232	252	GCUCAUUCUCUAUCUGUCACC	GGUGAAAGAUGGUGAAUGAGC	Translation	1
388462	Glyma15g06870.1	3	14.412	1	20	998	1017	GCUCAUUCUCUAUCUGUCAC	UUAACAGGUGGAGAAUGAGC	Cleavage	1
388462	Glyma06g37950.1	2.5	14.351	1	20	416	435	GCUCAUUCUCUAUCUGUCAC	GAGACAGAGAGAGAAUGAGU	Cleavage	1
389136	Glyma14g37620.1	1.5	8.954	1	20	675	694	GCUGGAUGUCUUUGAAGGAA	UUCCUUCAAAGACAUUCAGA	Cleavage	1
389136	Glyma14g06220.1	2	7.524	1	20	300	319	GCUGGAUGUCUUUGAAGGAA	CUCCUUCAAAGACAUCCAGA	Cleavage	1
389136	Glyma18g02840.1	2.5	3.879	1	20	227	246	GCUGGAUGUCUUUGAAGGAA	UUCCUUCAAAGACAUCCAAU	Cleavage	1
389136	Glyma11g35580.1	2.5	8.27	1	20	290	309	GCUGGAUGUCUUUGAAGGAA	UUCCUUCAAAGACAUCCAAU	Cleavage	1
389136	Glyma02g43140.2	2.5	8.767	1	20	368	387	GCUGGAUGUCUUUGAAGGAA	CUCCUUCAAAGAUAUCCAGA	Cleavage	1
389136	Glyma02g39480.1	3	8.111	1	20	631	650	GCUGGAUGUCUUUGAAGGAA	UUCCUUCAAAGACAUUCAAA	Cleavage	1
389136	Glyma11g29280.1	3	5.858	1	20	612	631	GCUGGAUGUCUUUGAAGGAA	UUCCUUCAAAGACAUUCAAA	Cleavage	1
389136	Glyma11g13670.1	2.5	19.783	1	20	2102	2121	GCUGGAUGUCUUUGAAGGAA	CUCGUUCAAAGACAUCCAGU	Cleavage	1
389136	Glyma12g05671.2	2.5	15.425	1	20	2172	2191	GCUGGAUGUCUUUGAAGGAA	CUCGUUCAAAGACAUCCAGU	Cleavage	1
389136	Glyma12g05671.1	2.5	15.425	1	20	2342	2361	GCUGGAUGUCUUUGAAGGAA	CUCGUUCAAAGACAUCCAGU	Cleavage	1
389136	Glyma18g51160.2	2.5	12.642	1	20	3500	3519	GCUGGAUGUCUUUGAAGGAA	UAUCUUCAAAGACAUCCAGA	Cleavage	1
389136	Glyma04g36630.1	2.5	16.711	1	20	3027	3046	GCUGGAUGUCUUUGAAGGAA	UUCCUUCAAAGAGUUCCAGC	Cleavage	1
389136	Glyma10g10154.1	3	15.401	1	20	5427	5446	GCUGGAUGUCUUUGAAGGAA	UUUCUUCAAAGAUGUCUGGU	Cleavage	1
389136	Glyma02g35260.2	3	17.538	1	20	5499	5518	GCUGGAUGUCUUUGAAGGAA	UUUCUUCAAAGAUGUCUGGU	Cleavage	1
389136	Glyma13g32010.2	3	19.75	1	20	1830	1849	GCUGGAUGUCUUUGAAGGAA	UUUCUACAGAGGUAUCCAGC	Cleavage	1
389136	Glyma06g18730.1	3	12.549	1	20	1396	1415	GCUGGAUGUCUUUGAAGGAA	UUCCUUCAAGAAUAUUCAGU	Translation	1
390330	Glyma03g03063.4	2	17.499	1	20	718	737	GGAAUGGGCUGAUUGGGAAG	UUUCCCAGUCAGUUCAUUCC	Cleavage	1
390330	Glyma03g03063.5	2	17.499	1	20	718	737	GGAAUGGGCUGAUUGGGAAG	UUUCCCAGUCAGUUCAUUCC	Cleavage	1
390330	Glyma19g37961.1	3	11.882	1	20	608	627	GGAAUGGGCUGAUUGGGAAG	CUUUCUAGUUAGCCUAUUCU	Cleavage	1
390330	Glyma03g36060.1	3	15.746	1	20	1331	1350	GGAAUGGGCUGAUUGGGAAG	UUUCUCACUUAGCCCAUUUC	Cleavage	1
390330	Glyma01g02280.1	2.5	6.925	1	20	1215	1234	GGAAUGGGCUGAUUGGGAAG	CUUCCUAAUCCUCCCAUUCC	Translation	1
390330	Glyma16g13365.1	3	17.733	1	20	3133	3152	GGAAUGGGCUGAUUGGGAAG	CUUUCCAAUAAGCUUGUUCC	Translation	1
390373	Glyma16g28820.2	2.5	12.14	1	21	3007	3027	GGAAUGGUGUCUGGUUCGAGA	UCUUGGACCAGAUACCAUUCA	Cleavage	1
390373	Glyma07g05791.1	2	23.623	1	20	324	343	GGAAUGGUGUCUGGUUCGAG	CUCGAGCCAGACAACAUUCC	Cleavage	1
390373	Glyma08g00626.1	2	10.986	1	20	526	545	GGAAUGGUGUCUGGUUCGAG	CUCGAGCCAGACAACAUUCC	Cleavage	1
390373	Glyma15g05160.1	2.5	18.476	1	21	358	378	GGAAUGGUGUCUGGUUCGAGA	UCUCGGACCAGGCUUCAUUCC	Cleavage	1
390373	Glyma04g38431.1	2.5	14.727	1	21	742	762	GGAAUGGUGUCUGGUUCGAGA	UCUCGGACCAGGCUUCAUUCC	Cleavage	1
390373	Glyma05g32986.1	2.5	7.967	1	21	180	200	GGAAUGGUGUCUGGUUCGAGA	UCUCGGACCAGGCUUCAUUCC	Cleavage	1
390373	Glyma16g04321.1	2.5	18.903	1	21	96	116	GGAAUGGUGUCUGGUUCGAGA	UCUCGGACCAGGCUUCAUUCC	Cleavage	1
390373	Glyma19g30910.1	3	16.31	1	21	878	898	GGAAUGGUGUCUGGUUCGAGA	UCUUGAACCGGAUACUGUUUC	Cleavage	1
390373	Glyma02g15860.1	3	14.267	1	21	45	65	GGAAUGGUGUCUGGUUCGAGA	UUUCGGACCAGGCUUCAUUCC	Cleavage	1
390373	Glyma13g21401.1	3	10.78	1	21	258	278	GGAAUGGUGUCUGGUUCGAGA	UCUCGAACCAGAAACCUUUUC	Translation	1
390373	Glyma06g13900.1	2.5	12.44	1	20	271	290	GGAAUGGUGUCUGGUUCGAG	CUCGGACCAGGCUUCAUUCC	Cleavage	1
390373	Glyma06g13895.1	2.5	12.44	1	20	458	477	GGAAUGGUGUCUGGUUCGAG	CUCGGACCAGGCUUCAUUCC	Cleavage	1
390373	Glyma17g02350.1	2.5	17.624	1	20	1078	1097	GGAAUGGUGUCUGGUUCGAG	CUCUGACCAGACGCCAUUUC	Cleavage	1
390373	Glyma07g08445.1	3	18.5	1	20	4527	4546	GGAAUGGUGUCUGGUUCGAG	UUCGAACCAGACAUAAUUCU	Cleavage	1
393649	Glyma03g03063.4	1.5	18.174	1	21	718	738	GGGAAUGGGCUGAUUGGGAAG	UUUCCCAGUCAGUUCAUUCCC	Cleavage	1
393649	Glyma03g03063.5	1.5	18.174	1	21	718	738	GGGAAUGGGCUGAUUGGGAAG	UUUCCCAGUCAGUUCAUUCCC	Cleavage	1
393649	Glyma19g37961.1	3	11.931	1	21	608	628	GGGAAUGGGCUGAUUGGGAAG	CUUUCUAGUUAGCCUAUUCUC	Cleavage	1
393649	Glyma12g18983.1	3	6.423	1	21	145	165	GGGAAUGGGCUGAUUGGGAAG	CUUCCCAAUCAACCCAUUAUC	Translation	1
393649	Glyma01g02280.1	2.5	7.505	1	21	1215	1235	GGGAAUGGGCUGAUUGGGAAG	CUUCCUAAUCCUCCCAUUCCC	Translation	1
393649	Glyma13g12127.1	3	6.206	1	20	175	194	GGGAAUGGGCUGAUUGGGAA	AUCCCAAUCAGCUUGUUCUC	Cleavage	1
393649	Glyma19g37550.1	3	4.542	1	20	340	359	GGGAAUGGGCUGAUUGGGAA	AUCCCAAUCAGCUUGUUCUC	Cleavage	1
393649	Glyma08g03371.1	2.5	13.424	1	21	352	372	GGGAAUGGGCUGAUUGGGAAG	UUUCCCUAUCAACUCAUUCCC	Translation	1
393649	Glyma08g12210.1	3	18.963	1	20	147	166	GGGAAUGGGCUGAUUGGGAA	UUCACAAUUGGCCUGUUCCC	Cleavage	1
393649	Glyma06g13920.1	3	22.716	1	20	457	476	GGGAAUGGGCUGAUUGGGAA	UUUUCGAUGAGCCCGUUCCC	Cleavage	1
397054	Glyma08g16560.8	3	17.531	1	20	3305	3324	GGUACCCUUUCAGAUAGUCU	AGAAUGUCUGAGAGGGUGUC	Cleavage	1
397054	Glyma08g16560.6	3	18.292	1	20	3369	3388	GGUACCCUUUCAGAUAGUCU	AGAAUGUCUGAGAGGGUGUC	Cleavage	1
397054	Glyma08g16560.7	3	17.531	1	20	3363	3382	GGUACCCUUUCAGAUAGUCU	AGAAUGUCUGAGAGGGUGUC	Cleavage	1
397054	Glyma08g16560.5	3	17.531	1	20	3369	3388	GGUACCCUUUCAGAUAGUCU	AGAAUGUCUGAGAGGGUGUC	Cleavage	1
397054	Glyma08g16560.3	3	17.531	1	20	3636	3655	GGUACCCUUUCAGAUAGUCU	AGAAUGUCUGAGAGGGUGUC	Cleavage	1
397054	Glyma08g16560.2	3	17.531	1	20	3642	3661	GGUACCCUUUCAGAUAGUCU	AGAAUGUCUGAGAGGGUGUC	Cleavage	1
397054	Glyma07g03250.2	3	19.47	1	20	317	336	GGUACCCUUUCAGAUAGUCU	AGAUUGUCUUGAAGGGUAUC	Translation	1
397054	Glyma07g03250.3	3	19.47	1	20	395	414	GGUACCCUUUCAGAUAGUCU	AGAUUGUCUUGAAGGGUAUC	Translation	1
405759	Glyma18g05860.1	2	20.566	1	21	448	468	GUUGAGCAAGUUGAAGAUGAA	UCCAUCUUCGAUUUGCUCAAC	Cleavage	1
405759	Glyma08g46410.1	3	12.323	1	21	1432	1452	GUUGAGCAAGUUGAAGAUGAA	UUCAUUUUCAGUUUGUUCAAA	Cleavage	1
405759	Glyma01g43821.1	2	16.152	1	21	649	669	GUUGAGCAAGUUGAAGAUGAA	UCCAUCUCCAACUUGCUCAAC	Cleavage	1
405759	Glyma01g43821.3	2	16.152	1	21	649	669	GUUGAGCAAGUUGAAGAUGAA	UCCAUCUCCAACUUGCUCAAC	Cleavage	1
405759	Glyma02g46790.5	2.5	14.289	1	21	342	362	GUUGAGCAAGUUGAAGAUGAA	UUCAUCUUCUGUUUGCUUAAC	Cleavage	1
405759	Glyma01g43821.2	2	16.152	1	21	649	669	GUUGAGCAAGUUGAAGAUGAA	UCCAUCUCCAACUUGCUCAAC	Cleavage	1
405759	Glyma13g06880.1	3	20.916	1	21	791	811	GUUGAGCAAGUUGAAGAUGAA	UCCAUCUUCGAUUUGCUCAAG	Cleavage	1
405759	Glyma09g37290.1	2.5	19.421	1	21	464	484	GUUGAGCAAGUUGAAGAUGAA	UUGAGCUUCAACUUGUUCAAC	Cleavage	1
405759	Glyma09g37290.2	2.5	19.421	1	21	468	488	GUUGAGCAAGUUGAAGAUGAA	UUGAGCUUCAACUUGUUCAAC	Cleavage	1
405759	Glyma07g14560.1	3	18.344	1	21	736	756	GUUGAGCAAGUUGAAGAUGAA	UUCAUCUUCAACUCUCUCAAU	Cleavage	1
405759	Glyma05g06276.1	3	14.678	1	20	936	955	GUUGAGCAAGUUGAAGAUGA	GCAUCUUCAACUUGAUCAAU	Cleavage	1
405759	Glyma11g24620.1	2.5	11.02	1	20	730	749	GUUGAGCAAGUUGAAGAUGA	CCAUCUUCGACUCGCUCAAC	Cleavage	1
405759	Glyma20g29060.2	3	13.791	1	20	2116	2135	GUUGAGCAAGUUGAAGAUGA	ACAUUUUCAACUUGUUUGAC	Cleavage	1
409632	Glyma04g38010.1	2.5	12.498	1	20	3396	3415	UAAGACGGAACUUACAAAGA	CCUUUGUAAGUUUUGUUUUA	Cleavage	1
409632	Glyma06g17050.5	2.5	11.866	1	20	3330	3349	UAAGACGGAACUUACAAAGA	CCUUUGUAAGUUUUGUUUUA	Cleavage	1
409632	Glyma15g07620.1	3	17.973	1	20	1525	1544	UAAGACGGAACUUACAAAGA	UUUUUGUGAGUUUUGUCUUU	Cleavage	1
409632	Glyma19g43720.2	3	23.856	1	20	99	118	UAAGACGGAACUUACAAAGA	UCUUUGUGGGGUCUGUCUUG	Translation	1
409632	Glyma12g35570.1	3	14.102	1	20	246	265	UAAGACGGAACUUACAAAGA	UCUUUGAAGGUUUCGUUUUG	Cleavage	1
409632	Glyma13g34900.4	3	10.144	1	20	327	346	UAAGACGGAACUUACAAAGA	UCUUUGAAGGUUUCGUUUUG	Cleavage	1
409632	Glyma11g08061.3	3	14.133	1	20	9	28	UAAGACGGAACUUACAAAGA	UCUUUGUUACUUCUGUUUUA	Translation	1
409632	Glyma11g08061.2	3	14.133	1	20	9	28	UAAGACGGAACUUACAAAGA	UCUUUGUUACUUCUGUUUUA	Translation	1
409633	Glyma15g07620.1	3	17.973	1	21	1524	1544	UAAGACGGAACUUACAAAGAU	AUUUUUGUGAGUUUUGUCUUU	Cleavage	1
409633	Glyma04g38010.1	2.5	12.498	1	20	3396	3415	UAAGACGGAACUUACAAAGA	CCUUUGUAAGUUUUGUUUUA	Cleavage	1
409633	Glyma06g17050.5	2.5	11.866	1	20	3330	3349	UAAGACGGAACUUACAAAGA	CCUUUGUAAGUUUUGUUUUA	Cleavage	1
409633	Glyma19g43720.2	3	23.856	1	20	99	118	UAAGACGGAACUUACAAAGA	UCUUUGUGGGGUCUGUCUUG	Translation	1
409633	Glyma12g35570.1	3	14.102	1	20	246	265	UAAGACGGAACUUACAAAGA	UCUUUGAAGGUUUCGUUUUG	Cleavage	1
409633	Glyma13g34900.4	3	10.144	1	20	327	346	UAAGACGGAACUUACAAAGA	UCUUUGAAGGUUUCGUUUUG	Cleavage	1
409634	Glyma15g07620.1	3	17.973	1	21	1524	1544	UAAGACGGAACUUACAAAGAU	AUUUUUGUGAGUUUUGUCUUU	Cleavage	1
409634	Glyma04g38010.1	2.5	12.498	1	20	3396	3415	UAAGACGGAACUUACAAAGA	CCUUUGUAAGUUUUGUUUUA	Cleavage	1
409634	Glyma06g17050.5	2.5	11.866	1	20	3330	3349	UAAGACGGAACUUACAAAGA	CCUUUGUAAGUUUUGUUUUA	Cleavage	1
409634	Glyma19g43720.2	3	23.856	1	20	99	118	UAAGACGGAACUUACAAAGA	UCUUUGUGGGGUCUGUCUUG	Translation	1
409634	Glyma12g35570.1	3	14.102	1	20	246	265	UAAGACGGAACUUACAAAGA	UCUUUGAAGGUUUCGUUUUG	Cleavage	1
409634	Glyma13g34900.4	3	10.144	1	20	327	346	UAAGACGGAACUUACAAAGA	UCUUUGAAGGUUUCGUUUUG	Cleavage	1
411060	Glyma05g14690.2	1	16.798	1	20	779	798	UAAUCUGCAUCCUGAGGUUU	GAGCCUCAGGAUGCAGAUUA	Cleavage	1
411060	Glyma16g06160.1	2	14.456	1	20	828	847	UAAUCUGCAUCCUGAGGUUU	UUACCUCAGGAUGCAGAUUA	Cleavage	1
411060	Glyma19g25770.1	2	16.451	1	20	904	923	UAAUCUGCAUCCUGAGGUUU	UUACCUCAGGAUGCAGAUUA	Cleavage	1
411060	Glyma15g34831.1	2.5	16.374	1	21	286	306	UAAUCUGCAUCCUGAGGUUUA	UAAAUCUAGGGAUGCAGAUUG	Cleavage	1
411060	Glyma14g18397.1	2.5	19.088	1	21	417	437	UAAUCUGCAUCCUGAGGUUUA	UAAAUCUGGGGAUGCAGAUUG	Cleavage	1
411060	Glyma19g01430.1	2.5	19.14	1	21	729	749	UAAUCUGCAUCCUGAGGUUUA	UAAAUCUGGGGAUGCAGAUUG	Cleavage	1
411060	Glyma19g01430.2	2.5	19.14	1	21	729	749	UAAUCUGCAUCCUGAGGUUUA	UAAAUCUGGGGAUGCAGAUUG	Cleavage	1
411060	Glyma07g16120.1	3	13.273	1	21	2417	2437	UAAUCUGCAUCCUGAGGUUUA	UGAACCUCAAGAUGCAUAUUA	Cleavage	1
411060	Glyma12g05680.4	3	19.703	1	20	2836	2855	UAAUCUGCAUCCUGAGGUUU	AAAUCUCAGGAUGCAGGAUG	Cleavage	1
411060	Glyma12g05680.3	3	19.703	1	20	2836	2855	UAAUCUGCAUCCUGAGGUUU	AAAUCUCAGGAUGCAGGAUG	Cleavage	1
411060	Glyma03g30070.2	3	15.071	1	21	1625	1645	UAAUCUGCAUCCUGAGGUUUA	UCAAACUUAGGGUGCAGAUUA	Cleavage	1
411060	Glyma03g30070.1	3	15.071	1	21	1707	1727	UAAUCUGCAUCCUGAGGUUUA	UCAAACUUAGGGUGCAGAUUA	Cleavage	1
411060	Glyma03g30070.3	3	15.071	1	21	2912	2932	UAAUCUGCAUCCUGAGGUUUA	UCAAACUUAGGGUGCAGAUUA	Cleavage	1
411060	Glyma08g16190.1	3	16.604	1	20	1224	1243	UAAUCUGCAUCCUGAGGUUU	GAAUCUCAGGAAGCAGAUUU	Translation	1
414268	Glyma09g30547.1	2.5	13.904	1	20	81	100	UAGAAAGGGAAAUAGCAGUU	CACUGCUGUUUCCCUUUCUC	Cleavage	1
414268	Glyma09g30708.1	2.5	15.674	1	20	15	34	UAGAAAGGGAAAUAGCAGUU	CACUGCUGUUUCCCUUUCUC	Cleavage	1
414268	Glyma09g30940.1	2.5	16.598	1	20	249	268	UAGAAAGGGAAAUAGCAGUU	CACUGCUGUUUCCCUUUCUC	Cleavage	1
414268	Glyma09g30940.2	2.5	16.598	1	20	331	350	UAGAAAGGGAAAUAGCAGUU	CACUGCUGUUUCCCUUUCUC	Cleavage	1
414268	Glyma09g30160.1	2.5	12.73	1	20	412	431	UAGAAAGGGAAAUAGCAGUU	CACUGCUGUUUCCCUUUCUC	Cleavage	1
414268	Glyma07g11290.2	2.5	13.584	1	20	81	100	UAGAAAGGGAAAUAGCAGUU	CACUGUUGUUUUCCUUUCUA	Cleavage	1
414268	Glyma16g28020.1	2	12.425	1	20	81	100	UAGAAAGGGAAAUAGCAGUU	CACUGCCAUUUCCCUUUCUA	Cleavage	1
414268	Glyma09g07290.3	2	15.301	1	20	441	460	UAGAAAGGGAAAUAGCAGUU	UACUGCCAUUUCCCUUUCUA	Cleavage	1
414268	Glyma16g27802.1	2	15.361	1	20	335	354	UAGAAAGGGAAAUAGCAGUU	UACUGCCAUUUCCCUUUCUA	Cleavage	1
414268	Glyma09g07290.2	2	15.301	1	20	441	460	UAGAAAGGGAAAUAGCAGUU	UACUGCCAUUUCCCUUUCUA	Cleavage	1
414268	Glyma09g39260.1	2	12.847	1	20	258	277	UAGAAAGGGAAAUAGCAGUU	CACUGCCAUUUCCCUUUCUA	Cleavage	1
414268	Glyma09g39260.2	2	12.847	1	20	385	404	UAGAAAGGGAAAUAGCAGUU	CACUGCCAUUUCCCUUUCUA	Cleavage	1
414268	Glyma18g02110.2	2	17.557	1	20	766	785	UAGAAAGGGAAAUAGCAGUU	AGAUGCUAUUUCCUUUUCUA	Cleavage	1
414268	Glyma18g02110.3	2	17.557	1	20	766	785	UAGAAAGGGAAAUAGCAGUU	AGAUGCUAUUUCCUUUUCUA	Cleavage	1
414268	Glyma10g41740.2	2.5	13.213	1	20	1006	1025	UAGAAAGGGAAAUAGCAGUU	GGUUGCUGUUUCUCUUUCUA	Cleavage	1
414268	Glyma10g41740.3	2.5	12.748	1	20	1009	1028	UAGAAAGGGAAAUAGCAGUU	GGUUGCUGUUUCUCUUUCUA	Cleavage	1
414268	Glyma18g02110.1	2	17.557	1	20	3225	3244	UAGAAAGGGAAAUAGCAGUU	AGAUGCUAUUUCCUUUUCUA	Cleavage	1
414268	Glyma05g35680.1	3	12.371	1	20	3340	3359	UAGAAAGGGAAAUAGCAGUU	UACUGUUAUUUCCCUUUUUC	Cleavage	1
414268	Glyma11g11270.1	3	14.127	1	20	1380	1399	UAGAAAGGGAAAUAGCAGUU	AAUUGCUGUUUCUUUUUCUU	Cleavage	1
414268	Glyma12g13601.1	2.5	13.024	1	20	240	259	UAGAAAGGGAAAUAGCAGUU	UAUUGCCAUUUCCCUUUCUA	Cleavage	1
414268	Glyma16g27651.1	2.5	11.323	1	20	81	100	UAGAAAGGGAAAUAGCAGUU	CACUGUCAUUUCCCUUUCUA	Cleavage	1
414268	Glyma16g25410.3	2.5	10.797	1	20	259	278	UAGAAAGGGAAAUAGCAGUU	CACUGUCAUUUCCCUUUCUA	Cleavage	1
414268	Glyma06g11510.1	2.5	9.686	1	20	1859	1878	UAGAAAGGGAAAUAGCAGUU	AACUACUAUUUUCCUUUCUU	Cleavage	1
414268	Glyma16g25410.2	2.5	10.797	1	20	259	278	UAGAAAGGGAAAUAGCAGUU	CACUGUCAUUUCCCUUUCUA	Cleavage	1
414268	Glyma16g25410.1	2.5	10.797	1	20	386	405	UAGAAAGGGAAAUAGCAGUU	CACUGUCAUUUCCCUUUCUA	Cleavage	1
414271	Glyma09g30547.1	2.5	13.904	1	21	80	100	UAGAAAGGGAAAUAGCAGUUG	CCACUGCUGUUUCCCUUUCUC	Cleavage	1
414271	Glyma09g30708.1	2.5	15.674	1	21	14	34	UAGAAAGGGAAAUAGCAGUUG	CCACUGCUGUUUCCCUUUCUC	Cleavage	1
414271	Glyma09g30940.1	2.5	16.598	1	21	248	268	UAGAAAGGGAAAUAGCAGUUG	CCACUGCUGUUUCCCUUUCUC	Cleavage	1
414271	Glyma09g30940.2	2.5	16.598	1	21	330	350	UAGAAAGGGAAAUAGCAGUUG	CCACUGCUGUUUCCCUUUCUC	Cleavage	1
414271	Glyma09g30160.1	2.5	12.73	1	21	411	431	UAGAAAGGGAAAUAGCAGUUG	CCACUGCUGUUUCCCUUUCUC	Cleavage	1
414271	Glyma07g11290.2	2.5	13.584	1	21	80	100	UAGAAAGGGAAAUAGCAGUUG	CCACUGUUGUUUUCCUUUCUA	Cleavage	1
414271	Glyma09g30500.1	2	15.197	1	21	71	91	UAGAAAGGGAAAUAGCAGUUG	CAACUGCUAUAUCACUUUCUA	Translation	1
414271	Glyma16g28020.1	2	12.425	1	21	80	100	UAGAAAGGGAAAUAGCAGUUG	CCACUGCCAUUUCCCUUUCUA	Cleavage	1
414271	Glyma16g27802.1	2	15.361	1	21	334	354	UAGAAAGGGAAAUAGCAGUUG	CUACUGCCAUUUCCCUUUCUA	Cleavage	1
414271	Glyma09g39260.1	2	12.847	1	21	257	277	UAGAAAGGGAAAUAGCAGUUG	CCACUGCCAUUUCCCUUUCUA	Cleavage	1
414271	Glyma09g39260.2	2	12.847	1	21	384	404	UAGAAAGGGAAAUAGCAGUUG	CCACUGCCAUUUCCCUUUCUA	Cleavage	1
414271	Glyma09g07290.3	2	15.301	1	20	441	460	UAGAAAGGGAAAUAGCAGUU	UACUGCCAUUUCCCUUUCUA	Cleavage	1
414271	Glyma09g07290.2	2	15.301	1	20	441	460	UAGAAAGGGAAAUAGCAGUU	UACUGCCAUUUCCCUUUCUA	Cleavage	1
414271	Glyma11g11270.1	3	14.127	1	21	1379	1399	UAGAAAGGGAAAUAGCAGUUG	UAAUUGCUGUUUCUUUUUCUU	Cleavage	1
414271	Glyma18g02110.2	2	17.557	1	20	766	785	UAGAAAGGGAAAUAGCAGUU	AGAUGCUAUUUCCUUUUCUA	Cleavage	1
414271	Glyma18g02110.3	2	17.557	1	20	766	785	UAGAAAGGGAAAUAGCAGUU	AGAUGCUAUUUCCUUUUCUA	Cleavage	1
414271	Glyma10g41740.2	2.5	13.213	1	20	1006	1025	UAGAAAGGGAAAUAGCAGUU	GGUUGCUGUUUCUCUUUCUA	Cleavage	1
414271	Glyma10g41740.3	2.5	12.748	1	20	1009	1028	UAGAAAGGGAAAUAGCAGUU	GGUUGCUGUUUCUCUUUCUA	Cleavage	1
414271	Glyma18g02110.1	2	17.557	1	20	3225	3244	UAGAAAGGGAAAUAGCAGUU	AGAUGCUAUUUCCUUUUCUA	Cleavage	1
414271	Glyma02g02290.1	2.5	6.775	1	21	13	33	UAGAAAGGGAAAUAGCAGUUG	UAAUUGCUUUUUCCUUUUUUA	Cleavage	1
414271	Glyma12g13601.1	2.5	13.024	1	21	239	259	UAGAAAGGGAAAUAGCAGUUG	CUAUUGCCAUUUCCCUUUCUA	Cleavage	1
414271	Glyma16g27651.1	2.5	11.323	1	21	80	100	UAGAAAGGGAAAUAGCAGUUG	CCACUGUCAUUUCCCUUUCUA	Cleavage	1
414272	Glyma09g30547.1	2.5	13.904	1	22	79	100	UAGAAAGGGAAAUAGCAGUUGA	UCCACUGCUGUUUCCCUUUCUC	Cleavage	1
414272	Glyma09g30708.1	2.5	15.674	1	22	13	34	UAGAAAGGGAAAUAGCAGUUGA	UCCACUGCUGUUUCCCUUUCUC	Cleavage	1
414272	Glyma09g30940.1	2.5	16.598	1	22	247	268	UAGAAAGGGAAAUAGCAGUUGA	UCCACUGCUGUUUCCCUUUCUC	Cleavage	1
414272	Glyma09g30940.2	2.5	16.598	1	22	329	350	UAGAAAGGGAAAUAGCAGUUGA	UCCACUGCUGUUUCCCUUUCUC	Cleavage	1
414272	Glyma09g30160.1	2.5	12.73	1	22	410	431	UAGAAAGGGAAAUAGCAGUUGA	UCCACUGCUGUUUCCCUUUCUC	Cleavage	1
414272	Glyma16g28020.1	2	12.425	1	22	79	100	UAGAAAGGGAAAUAGCAGUUGA	UCCACUGCCAUUUCCCUUUCUA	Cleavage	1
414272	Glyma11g11270.1	3	14.127	1	22	1378	1399	UAGAAAGGGAAAUAGCAGUUGA	UUAAUUGCUGUUUCUUUUUCUU	Cleavage	1
414272	Glyma14g02680.1	3	10.106	1	22	2113	2134	UAGAAAGGGAAAUAGCAGUUGA	UCAACUCUUAUUUCUCUUUUUG	Cleavage	1
414272	Glyma19g43520.12	3	7.524	1	22	412	433	UAGAAAGGGAAAUAGCAGUUGA	UCAACAGCUAUUUUUUUUUUUA	Cleavage	1
414272	Glyma19g43520.9	3	7.524	1	22	412	433	UAGAAAGGGAAAUAGCAGUUGA	UCAACAGCUAUUUUUUUUUUUA	Cleavage	1
414272	Glyma07g11290.2	2.5	13.584	1	21	80	100	UAGAAAGGGAAAUAGCAGUUG	CCACUGUUGUUUUCCUUUCUA	Cleavage	1
414272	Glyma09g30500.1	2	15.197	1	21	71	91	UAGAAAGGGAAAUAGCAGUUG	CAACUGCUAUAUCACUUUCUA	Translation	1
414272	Glyma16g27802.1	2	15.361	1	21	334	354	UAGAAAGGGAAAUAGCAGUUG	CUACUGCCAUUUCCCUUUCUA	Cleavage	1
414272	Glyma09g39260.1	2	12.847	1	21	257	277	UAGAAAGGGAAAUAGCAGUUG	CCACUGCCAUUUCCCUUUCUA	Cleavage	1
414272	Glyma09g39260.2	2	12.847	1	21	384	404	UAGAAAGGGAAAUAGCAGUUG	CCACUGCCAUUUCCCUUUCUA	Cleavage	1
414272	Glyma05g35680.1	3	12.371	1	22	3338	3359	UAGAAAGGGAAAUAGCAGUUGA	UUUACUGUUAUUUCCCUUUUUC	Cleavage	1
414272	Glyma09g07290.3	2	15.301	1	20	441	460	UAGAAAGGGAAAUAGCAGUU	UACUGCCAUUUCCCUUUCUA	Cleavage	1
414272	Glyma09g07290.2	2	15.301	1	20	441	460	UAGAAAGGGAAAUAGCAGUU	UACUGCCAUUUCCCUUUCUA	Cleavage	1
414272	Glyma10g41740.2	2.5	13.213	1	22	1004	1025	UAGAAAGGGAAAUAGCAGUUGA	UGGGUUGCUGUUUCUCUUUCUA	Cleavage	1
414272	Glyma10g41740.3	2.5	12.748	1	22	1007	1028	UAGAAAGGGAAAUAGCAGUUGA	UGGGUUGCUGUUUCUCUUUCUA	Cleavage	1
414272	Glyma11g21275.2	3	14.922	1	22	2116	2137	UAGAAAGGGAAAUAGCAGUUGA	UCAGCUGCUCUUGCCCUUUCUG	Translation	1
414272	Glyma11g21275.1	3	14.922	1	22	2198	2219	UAGAAAGGGAAAUAGCAGUUGA	UCAGCUGCUCUUGCCCUUUCUG	Translation	1
414272	Glyma18g02110.2	2	17.557	1	20	766	785	UAGAAAGGGAAAUAGCAGUU	AGAUGCUAUUUCCUUUUCUA	Cleavage	1
421857	Glyma13g09970.3	1.5	20.747	1	20	651	670	UCAACAUUGUCACCAACGCU	AGUGUUGGUGAUGAUGUUGA	Cleavage	1
421857	Glyma13g09970.2	1.5	20.747	1	20	651	670	UCAACAUUGUCACCAACGCU	AGUGUUGGUGAUGAUGUUGA	Cleavage	1
421857	Glyma06g16300.1	1.5	23.859	1	20	1037	1056	UCAACAUUGUCACCAACGCU	GGAGUUGGUGACAAUGUUGA	Cleavage	1
421857	Glyma14g24510.2	2	21.929	1	20	436	455	UCAACAUUGUCACCAACGCU	GGUGUUGGUGAUGAUGUUGA	Cleavage	1
421857	Glyma13g26630.2	3	17.95	1	21	278	298	UCAACAUUGUCACCAACGCUC	GAGUGUUGGUGAUGAUGAUGA	Cleavage	1
421857	Glyma07g08240.1	3	21.497	1	21	1306	1326	UCAACAUUGUCACCAACGCUC	GGGUGUUGGUGAAGGUGUUGA	Translation	1
421857	Glyma03g01770.3	3	18.922	1	21	1164	1184	UCAACAUUGUCACCAACGCUC	GGGUGUUGGUGAAGGUGUUGA	Translation	1
421857	Glyma03g01770.4	3	18.748	1	21	1164	1184	UCAACAUUGUCACCAACGCUC	GGGUGUUGGUGAAGGUGUUGA	Translation	1
421857	Glyma14g26015.3	3	16.504	1	21	1367	1387	UCAACAUUGUCACCAACGCUC	GAGUGUUGGUGAAAAUGUUAA	Translation	1
421857	Glyma14g26015.1	3	16.913	1	21	1028	1048	UCAACAUUGUCACCAACGCUC	GAGUGUUGGUGAAAAUGUUAA	Translation	1
421857	Glyma14g26015.2	3	16.504	1	21	1367	1387	UCAACAUUGUCACCAACGCUC	GAGUGUUGGUGAAAAUGUUAA	Translation	1
421857	Glyma05g03350.1	2.5	15.859	1	20	1336	1355	UCAACAUUGUCACCAACGCU	AGUGUUGUUGAUGAUGUUGA	Cleavage	1
421857	Glyma05g03350.4	2.5	21.548	1	20	1476	1495	UCAACAUUGUCACCAACGCU	AGUGUUGUUGAUGAUGUUGA	Cleavage	1
421857	Glyma17g11705.1	2.5	22.961	1	20	841	860	UCAACAUUGUCACCAACGCU	AAUGUUGGUGAUAAUGUUGG	Cleavage	1
421857	Glyma07g03220.1	2.5	22.849	1	20	986	1005	UCAACAUUGUCACCAACGCU	AAUGUUGGUGAUAAUGUUGG	Cleavage	1
421857	Glyma07g03220.2	2.5	22.849	1	20	986	1005	UCAACAUUGUCACCAACGCU	AAUGUUGGUGAUAAUGUUGG	Cleavage	1
421857	Glyma08g22880.1	2.5	21.448	1	20	1210	1229	UCAACAUUGUCACCAACGCU	AAUGUUGGUGAUAAUGUUGG	Cleavage	1
421857	Glyma13g23170.1	2.5	23.829	1	20	1118	1137	UCAACAUUGUCACCAACGCU	AAUGUUGGUGAUAAUGUUGG	Cleavage	1
421857	Glyma13g23170.2	2.5	23.829	1	20	1118	1137	UCAACAUUGUCACCAACGCU	AAUGUUGGUGAUAAUGUUGG	Cleavage	1
421857	Glyma13g23170.3	2.5	23.829	1	20	1118	1137	UCAACAUUGUCACCAACGCU	AAUGUUGGUGAUAAUGUUGG	Cleavage	1
421857	Glyma20g17320.1	3	16.193	1	21	33	53	UCAACAUUGUCACCAACGCUC	GAGGGUUGGUAAUGAUGUUGA	Translation	1
421915	Glyma01g15744.1	2.5	14.8	1	21	1697	1717	UCAACGAUUGGCUUGGUGUUU	AAAAACCAAGCCAACCGUUGA	Cleavage	1
421915	Glyma09g38130.1	3	14.283	1	21	1114	1134	UCAACGAUUGGCUUGGUGUUU	AAAUGCUAAGCAAAUUGUUGA	Translation	1
421915	Glyma14g20110.1	3	18.029	1	21	632	652	UCAACGAUUGGCUUGGUGUUU	AAAUGCGAAGUCAAUUGUUGA	Cleavage	1
421915	Glyma06g35110.1	3	24.649	1	21	1143	1163	UCAACGAUUGGCUUGGUGUUU	GAACACCAAGUUGCUUGUUGA	Cleavage	1
421915	Glyma06g16680.2	3	22.456	1	20	2221	2240	UCAACGAUUGGCUUGGUGUU	GGCACCAAGGUAAUUGUUGA	Translation	1
423225	Glyma09g27733.1	0	10.683	1	22	1324	1345	UCACCUUUAGGAUCUGGAUUGU	ACAAUCCAGAUCCUAAAGGUGA	Cleavage	1
423225	Glyma01g15744.1	2.5	9.249	1	22	1978	1999	UCACCUUUAGGAUCUGGAUUGU	ACAAUCCAAAUCCUAAAGGUUA	Cleavage	1
423225	Glyma17g01640.2	2.5	14.235	1	22	227	248	UCACCUUUAGGAUCUGGAUUGU	AGAAUUCAGGUUCUAAGGGUGG	Cleavage	1
423225	Glyma17g01640.1	2.5	14.235	1	22	548	569	UCACCUUUAGGAUCUGGAUUGU	AGAAUUCAGGUUCUAAGGGUGG	Cleavage	1
423225	Glyma20g34160.1	2.5	19.068	1	21	696	716	UCACCUUUAGGAUCUGGAUUG	UAAUCCAGAUUAUAAAGGUGU	Translation	1
423225	Glyma03g35280.1	3	19.544	1	21	561	581	UCACCUUUAGGAUCUGGAUUG	CAAUCCAAAUUCUAAAGGUCA	Cleavage	1
423225	Glyma10g29490.2	3	19.09	1	21	893	913	UCACCUUUAGGAUCUGGAUUG	CAAAUCAGAUCCUAAAUGUGA	Cleavage	1
423225	Glyma10g29490.1	3	19.09	1	21	893	913	UCACCUUUAGGAUCUGGAUUG	CAAAUCAGAUCCUAAAUGUGA	Cleavage	1
427489	Glyma05g03020.1	1.5	21.762	1	21	724	744	UCCCUCAAAGGCUUCCAGUAU	AUAUUGGAAGCCUUUGAGGGU	Cleavage	1
427489	Glyma12g35780.1	1.5	19.111	1	21	3010	3030	UCCCUCAAAGGCUUCCAGUAU	ACACUGGAAGCCUUUGAGGGG	Cleavage	1
427489	Glyma05g06430.1	2.5	20.752	1	21	1473	1494	UCCCUCAAAG-GCUUCCAGUAU	AUAUUGGAAGCACUUUGAGGGA	Translation	1
427489	Glyma17g17400.1	3	23.457	1	21	909	929	UCCCUCAAAGGCUUCCAGUAU	AUCUUGGAAGCCUUGGAGGGA	Cleavage	1
427489	Glyma04g42020.1	2.5	16.898	1	20	107	126	UCCCUCAAAGGCUUCCAGUA	CACUGCAAGCUUUUGAGGGA	Cleavage	1
427489	Glyma16g33150.1	3	18.021	1	20	906	925	UCCCUCAAAGGCUUCCAGUA	AACUGGAAGCCUAUGAGGGC	Cleavage	1
427490	Glyma05g03020.1	1.5	21.762	1	22	723	744	UCCCUCAAAGGCUUCCAGUAUU	AAUAUUGGAAGCCUUUGAGGGU	Cleavage	1
427490	Glyma12g35780.1	1.5	19.111	1	22	3009	3030	UCCCUCAAAGGCUUCCAGUAUU	GACACUGGAAGCCUUUGAGGGG	Cleavage	1
427490	Glyma05g06430.1	2.5	20.752	1	22	1472	1494	UCCCUCAAAG-GCUUCCAGUAUU	GAUAUUGGAAGCACUUUGAGGGA	Translation	1
427490	Glyma04g42020.1	2.5	16.898	1	22	105	126	UCCCUCAAAGGCUUCCAGUAUU	AGCACUGCAAGCUUUUGAGGGA	Cleavage	1
427490	Glyma17g17400.1	3	23.457	1	21	909	929	UCCCUCAAAGGCUUCCAGUAU	AUCUUGGAAGCCUUGGAGGGA	Cleavage	1
427490	Glyma16g33150.1	3	18.021	1	20	906	925	UCCCUCAAAGGCUUCCAGUA	AACUGGAAGCCUAUGAGGGC	Cleavage	1
428001	Glyma18g36481.1	1	16.514	1	22	2762	2783	UCCGGAUUAGCAGGUUUGAGGA	UCCUUAAACCUGCUGAUCCGGA	Cleavage	1
428001	Glyma06g42720.1	2	14.893	1	22	328	349	UCCGGAUUAGCAGGUUUGAGGA	UCCUCAAACCUGCUGAUCCAGA	Cleavage	1
428001	Glyma11g02590.2	1.5	18.713	1	22	495	516	UCCGGAUUAGCAGGUUUGAGGA	UUUUCAAGCCUGCUAAUCUGGA	Cleavage	1
428001	Glyma09g27733.1	2	24.798	1	22	1844	1865	UCCGGAUUAGCAGGUUUGAGGA	UUCUCAAACCUGCUGAUCCAGA	Cleavage	1
428001	Glyma20g06970.1	2.5	21.81	1	22	3341	3362	UCCGGAUUAGCAGGUUUGAGGA	UUCUCAAGCCUGCUGAUCCAGA	Cleavage	1
428001	Glyma17g11090.1	3	16.985	1	21	35	55	UCCGGAUUAGCAGGUUUGAGG	UCUUAAACCAGCUAAUCUGGU	Cleavage	1
428001	Glyma05g00830.1	3	15.591	1	21	124	144	UCCGGAUUAGCAGGUUUGAGG	UCUUAAACCAGCUAAUCUGGU	Cleavage	1
437581	Glyma09g41040.1	3	22.181	1	20	4776	4795	UCUGAAACAGAUGCAUACCU	AGAUAUGCAUCUGUUGUAGA	Cleavage	1
437581	Glyma04g31847.1	3	13.622	1	21	775	795	UCUGAAACAGAUGCAUACCUC	GAUGUAUGAAUCUAUUUCAGA	Cleavage	1
437581	Glyma15g10940.2	3	23.935	1	20	1786	1805	UCUGAAACAGAUGCAUACCU	AGGAAUCCAUCUGUUUCAGC	Cleavage	1
437581	Glyma15g10940.1	3	23.935	1	20	2330	2349	UCUGAAACAGAUGCAUACCU	AGGAAUCCAUCUGUUUCAGC	Cleavage	1
437581	Glyma02g17130.2	3	21.214	1	20	1767	1786	UCUGAAACAGAUGCAUACCU	AGCUAUGUAGCUGUUUUAGA	Translation	1
437581	Glyma10g02660.1	3	18.83	1	20	1786	1805	UCUGAAACAGAUGCAUACCU	AGCUAUGUAGCUGUUUUAGA	Translation	1
440309	Glyma10g35050.2	2	11.279	1	22	313	334	UCUUGCUCAAAUGAGUAUUCCA	UGGAAUACUUAUUUGAGAAAGA	Cleavage	1
440309	Glyma10g35061.1	2	6.914	1	22	357	378	UCUUGCUCAAAUGAGUAUUCCA	UGGAAUACUUAUUUGAGAAAGA	Cleavage	1
440309	Glyma20g32500.1	2	10.089	1	22	339	360	UCUUGCUCAAAUGAGUAUUCCA	UGGAAUACUUAUUUGAGAAAGA	Cleavage	1
440309	Glyma20g32510.2	2	9.236	1	22	404	425	UCUUGCUCAAAUGAGUAUUCCA	UGGAAUACUUAUUUGAGAAAGA	Cleavage	1
440309	Glyma09g37340.1	2.5	9.965	1	22	621	642	UCUUGCUCAAAUGAGUAUUCCA	UGGAAUACCCAUUUGAGAAAGA	Cleavage	1
440309	Glyma14g38881.1	2	22.323	1	20	251	270	UCUUGCUCAAAUGAGUAUUC	GGGUACUUGUUUGAGCAAGA	Cleavage	1
440309	Glyma19g44660.1	3	18.121	1	22	404	425	UCUUGCUCAAAUGAGUAUUCCA	UGGAAUACCCAUCUCAGCAAGA	Translation	1
441092	Glyma05g06410.1	2.5	18.054	1	22	1784	1805	UGAAAAUGGCUAAAUGGAAGGG	CCCUUUCAUUUAGUCAUUUUUC	Cleavage	1
441092	Glyma10g42870.1	2.5	10.965	1	21	1379	1399	UGAAAAUGGCUAAAUGGAAGG	CCUUUCAUUUGGCCAUUUUAA	Cleavage	1
441092	Glyma19g10160.3	1.5	8.562	1	20	2675	2694	UGAAAAUGGCUAAAUGGAAG	CUUCUAUUUAGCAAUUUUCA	Cleavage	1
441092	Glyma16g04680.1	3	10.142	1	22	733	754	UGAAAAUGGCUAAAUGGAAGGG	UCUGUUCAUUUAGCCAUUUUUG	Cleavage	1
441092	Glyma03g14760.1	3	3.753	1	22	904	925	UGAAAAUGGCUAAAUGGAAGGG	UCCUUUUAUUUAAGCAUUUUCA	Translation	1
441092	Glyma03g14760.2	3	3.753	1	22	1392	1413	UGAAAAUGGCUAAAUGGAAGGG	UCCUUUUAUUUAAGCAUUUUCA	Translation	1
441092	Glyma02g05971.1	3	8.931	1	22	1581	1602	UGAAAAUGGCUAAAUGGAAGGG	UCGUUGUGUUUAGCCAUUUUCA	Cleavage	1
441092	Glyma16g04781.2	2.5	9.916	1	20	392	411	UGAAAAUGGCUAAAUGGAAG	GUUUCUUUUAGCCAUUUUCA	Cleavage	1
441092	Glyma16g04781.1	2.5	9.916	1	20	392	411	UGAAAAUGGCUAAAUGGAAG	GUUUCUUUUAGCCAUUUUCA	Cleavage	1
441092	Glyma08g28974.1	2.5	8.664	1	20	1314	1333	UGAAAAUGGCUAAAUGGAAG	CUUCCUUUUGGUCAUUUUUA	Cleavage	1
444562	Glyma01g01110.1	3	14.534	1	22	878	899	UGACAAUCAAUUGUAGGACAUG	CAUGUCAUGAAAUUGAUUGUUA	Cleavage	1
444696	Glyma18g36960.1	1.5	16.091	1	21	890	910	UGACAGAAGAAAGGGAGCACA	UGUGCUCUCUCUCUUCUGUCA	Translation	1
444696	Glyma02g30670.2	1.5	17.541	1	21	950	970	UGACAGAAGAAAGGGAGCACA	UGUGCUCUCUCUCUUCUGUCA	Translation	1
444696	Glyma16g05895.1	1.5	14.356	1	21	1084	1104	UGACAGAAGAAAGGGAGCACA	UGUGCUCUCUAUCUUCUGUCA	Translation	1
444696	Glyma19g32800.1	1.5	19.184	1	21	1127	1147	UGACAGAAGAAAGGGAGCACA	UGUGCUCUCUCUCUUCUGUCA	Translation	1
444696	Glyma06g17700.3	1.5	13.712	1	21	1283	1303	UGACAGAAGAAAGGGAGCACA	UGUGCUCUCUCUCUUCUGUCA	Translation	1
444696	Glyma04g37391.1	1.5	15.176	1	21	1306	1326	UGACAGAAGAAAGGGAGCACA	UGUGCUCUCUCUCUUCUGUCA	Translation	1
444696	Glyma06g17700.2	1.5	13.712	1	21	1409	1429	UGACAGAAGAAAGGGAGCACA	UGUGCUCUCUCUCUUCUGUCA	Translation	1
444696	Glyma19g26390.1	1.5	17.033	1	21	1460	1480	UGACAGAAGAAAGGGAGCACA	UGUGCUCUCUAUCUUCUGUCA	Translation	1
444696	Glyma16g05895.2	1.5	14.356	1	21	1544	1564	UGACAGAAGAAAGGGAGCACA	UGUGCUCUCUAUCUUCUGUCA	Translation	1
444696	Glyma01g08056.3	1.5	17.012	1	21	1230	1250	UGACAGAAGAAAGGGAGCACA	UGUGCUCUCUCUCUUCUGUCA	Translation	1
444696	Glyma02g13371.1	1.5	16.885	1	21	1249	1269	UGACAGAAGAAAGGGAGCACA	UGUGCUCUCUCUCUUCUGUCA	Translation	1
444696	Glyma01g08056.2	1.5	17.012	1	21	1273	1293	UGACAGAAGAAAGGGAGCACA	UGUGCUCUCUCUCUUCUGUCA	Translation	1
444696	Glyma03g29901.1	1.5	20.961	1	21	1137	1157	UGACAGAAGAAAGGGAGCACA	UGUGCUCUCUCUCUUCUGUCA	Translation	1
444696	Glyma01g08056.1	1.5	17.012	1	21	1396	1416	UGACAGAAGAAAGGGAGCACA	UGUGCUCUCUCUCUUCUGUCA	Translation	1
444696	Glyma02g13371.2	1.5	16.885	1	21	1387	1407	UGACAGAAGAAAGGGAGCACA	UGUGCUCUCUCUCUUCUGUCA	Translation	1
444696	Glyma04g32002.1	1.5	20.472	1	21	1925	1945	UGACAGAAGAAAGGGAGCACA	UGUGCUCUCUCUCUUCUGUCA	Translation	1
444696	Glyma0005s50.1	1.5	13.83	1	21	1900	1920	UGACAGAAGAAAGGGAGCACA	UGUGCUCUCUCUCUUCUGUCA	Translation	1
444696	Glyma17g08840.2	1.5	14.925	1	21	1889	1909	UGACAGAAGAAAGGGAGCACA	UGUGCUCUCUCUCUUCUGUCA	Translation	1
444696	Glyma0005s50.2	1.5	13.83	1	21	1900	1920	UGACAGAAGAAAGGGAGCACA	UGUGCUCUCUCUCUUCUGUCA	Translation	1
444696	Glyma02g39510.1	2.5	15.971	1	21	798	818	UGACAGAAGAAAGGGAGCACA	UGUGCUCUCUUUUUUCUGUUU	Cleavage	1
444696	Glyma13g18510.1	2.5	16.315	1	21	1340	1360	UGACAGAAGAAAGGGAGCACA	UGUGUUCUUUUUUUUUUGUCA	Cleavage	1
444962	Glyma06g17700.3	1	13.712	1	22	1282	1303	UGACAGAAGAGAGUGAGCACAA	UUGUGCUCUCUCUCUUCUGUCA	Cleavage	1
444962	Glyma04g37391.1	1	15.176	1	22	1305	1326	UGACAGAAGAGAGUGAGCACAA	UUGUGCUCUCUCUCUUCUGUCA	Cleavage	1
444962	Glyma06g17700.2	1	13.712	1	22	1408	1429	UGACAGAAGAGAGUGAGCACAA	UUGUGCUCUCUCUCUUCUGUCA	Cleavage	1
444962	Glyma0005s50.1	1	13.83	1	22	1899	1920	UGACAGAAGAGAGUGAGCACAA	UUGUGCUCUCUCUCUUCUGUCA	Cleavage	1
444962	Glyma17g08840.2	1	14.925	1	22	1888	1909	UGACAGAAGAGAGUGAGCACAA	UUGUGCUCUCUCUCUUCUGUCA	Cleavage	1
444962	Glyma0005s50.2	1	13.83	1	22	1899	1920	UGACAGAAGAGAGUGAGCACAA	UUGUGCUCUCUCUCUUCUGUCA	Cleavage	1
444962	Glyma18g36960.1	1	16.091	1	21	890	910	UGACAGAAGAGAGUGAGCACA	UGUGCUCUCUCUCUUCUGUCA	Cleavage	1
444962	Glyma02g30670.2	1	17.541	1	21	950	970	UGACAGAAGAGAGUGAGCACA	UGUGCUCUCUCUCUUCUGUCA	Cleavage	1
444962	Glyma19g32800.1	1	19.184	1	21	1127	1147	UGACAGAAGAGAGUGAGCACA	UGUGCUCUCUCUCUUCUGUCA	Cleavage	1
444962	Glyma01g08056.3	1	17.012	1	21	1230	1250	UGACAGAAGAGAGUGAGCACA	UGUGCUCUCUCUCUUCUGUCA	Cleavage	1
444962	Glyma02g13371.1	1	16.885	1	21	1249	1269	UGACAGAAGAGAGUGAGCACA	UGUGCUCUCUCUCUUCUGUCA	Cleavage	1
444962	Glyma01g08056.2	1	17.012	1	21	1273	1293	UGACAGAAGAGAGUGAGCACA	UGUGCUCUCUCUCUUCUGUCA	Cleavage	1
444962	Glyma03g29901.1	1	20.961	1	21	1137	1157	UGACAGAAGAGAGUGAGCACA	UGUGCUCUCUCUCUUCUGUCA	Cleavage	1
444962	Glyma01g08056.1	1	17.012	1	21	1396	1416	UGACAGAAGAGAGUGAGCACA	UGUGCUCUCUCUCUUCUGUCA	Cleavage	1
444962	Glyma02g13371.2	1	16.885	1	21	1387	1407	UGACAGAAGAGAGUGAGCACA	UGUGCUCUCUCUCUUCUGUCA	Cleavage	1
444962	Glyma04g32002.1	1	20.472	1	21	1925	1945	UGACAGAAGAGAGUGAGCACA	UGUGCUCUCUCUCUUCUGUCA	Cleavage	1
444962	Glyma05g38180.11	1	9.08	1	22	1113	1134	UGACAGAAGAGAGUGAGCACAA	UCGUGCUCUCUCUCUUCUGUCA	Cleavage	1
444962	Glyma08g01450.1	1	14.067	1	22	1103	1124	UGACAGAAGAGAGUGAGCACAA	UCGUGCUCUCUCUCUUCUGUCA	Cleavage	1
444962	Glyma16g05895.1	2	14.356	1	22	1083	1104	UGACAGAAGAGAGUGAGCACAA	UUGUGCUCUCUAUCUUCUGUCA	Translation	1
444962	Glyma05g38180.10	1	9.08	1	22	1211	1232	UGACAGAAGAGAGUGAGCACAA	UCGUGCUCUCUCUCUUCUGUCA	Cleavage	1
444962	Glyma05g38180.12	1	9.08	1	22	1215	1236	UGACAGAAGAGAGUGAGCACAA	UCGUGCUCUCUCUCUUCUGUCA	Cleavage	1
445229	Glyma05g38180.11	1	9.08	1	20	1115	1134	UGACAGAAGAGAGUGAGCAC	GUGCUCUCUCUCUUCUGUCA	Cleavage	1
445229	Glyma18g36960.1	1	16.091	1	20	891	910	UGACAGAAGAGAGUGAGCAC	GUGCUCUCUCUCUUCUGUCA	Cleavage	1
445229	Glyma08g01450.1	1	14.067	1	20	1105	1124	UGACAGAAGAGAGUGAGCAC	GUGCUCUCUCUCUUCUGUCA	Cleavage	1
445229	Glyma02g30670.2	1	17.541	1	20	951	970	UGACAGAAGAGAGUGAGCAC	GUGCUCUCUCUCUUCUGUCA	Cleavage	1
445229	Glyma05g38180.10	1	9.08	1	20	1213	1232	UGACAGAAGAGAGUGAGCAC	GUGCUCUCUCUCUUCUGUCA	Cleavage	1
445229	Glyma05g38180.12	1	9.08	1	20	1217	1236	UGACAGAAGAGAGUGAGCAC	GUGCUCUCUCUCUUCUGUCA	Cleavage	1
445229	Glyma19g32800.1	1	19.184	1	20	1128	1147	UGACAGAAGAGAGUGAGCAC	GUGCUCUCUCUCUUCUGUCA	Cleavage	1
445229	Glyma11g36980.6	1	10.171	1	20	1232	1251	UGACAGAAGAGAGUGAGCAC	GUGCUCUCUCUCUUCUGUCA	Cleavage	1
445229	Glyma06g17700.3	1	13.712	1	20	1284	1303	UGACAGAAGAGAGUGAGCAC	GUGCUCUCUCUCUUCUGUCA	Cleavage	1
445229	Glyma08g01450.2	1	14.067	1	20	1391	1410	UGACAGAAGAGAGUGAGCAC	GUGCUCUCUCUCUUCUGUCA	Cleavage	1
445229	Glyma04g37391.1	1	15.176	1	20	1307	1326	UGACAGAAGAGAGUGAGCAC	GUGCUCUCUCUCUUCUGUCA	Cleavage	1
445229	Glyma06g17700.2	1	13.712	1	20	1410	1429	UGACAGAAGAGAGUGAGCAC	GUGCUCUCUCUCUUCUGUCA	Cleavage	1
445229	Glyma11g36980.5	1	10.171	1	20	1369	1388	UGACAGAAGAGAGUGAGCAC	GUGCUCUCUCUCUUCUGUCA	Cleavage	1
445229	Glyma01g08056.3	1	17.012	1	20	1231	1250	UGACAGAAGAGAGUGAGCAC	GUGCUCUCUCUCUUCUGUCA	Cleavage	1
445229	Glyma02g13371.1	1	16.885	1	20	1250	1269	UGACAGAAGAGAGUGAGCAC	GUGCUCUCUCUCUUCUGUCA	Cleavage	1
445229	Glyma01g08056.2	1	17.012	1	20	1274	1293	UGACAGAAGAGAGUGAGCAC	GUGCUCUCUCUCUUCUGUCA	Cleavage	1
445229	Glyma03g29901.1	1	20.961	1	20	1138	1157	UGACAGAAGAGAGUGAGCAC	GUGCUCUCUCUCUUCUGUCA	Cleavage	1
445229	Glyma01g08056.1	1	17.012	1	20	1397	1416	UGACAGAAGAGAGUGAGCAC	GUGCUCUCUCUCUUCUGUCA	Cleavage	1
445229	Glyma02g13371.2	1	16.885	1	20	1388	1407	UGACAGAAGAGAGUGAGCAC	GUGCUCUCUCUCUUCUGUCA	Cleavage	1
445229	Glyma04g32002.1	1	20.472	1	20	1926	1945	UGACAGAAGAGAGUGAGCAC	GUGCUCUCUCUCUUCUGUCA	Cleavage	1
445229	Glyma0005s50.1	1	13.83	1	20	1901	1920	UGACAGAAGAGAGUGAGCAC	GUGCUCUCUCUCUUCUGUCA	Cleavage	1
446726	Glyma02g34470.1	3	17.774	1	20	38	57	UGACUGUUGGCAGUUGGCAC	GUGCCAACUGUCGACACUUA	Cleavage	1
446727	Glyma02g34470.1	3	17.774	1	20	38	57	UGACUGUUGGCAGUUGGCAC	GUGCCAACUGUCGACACUUA	Cleavage	1
447188	Glyma09g22982.1	1	20.812	1	20	929	948	UGAGAAUUUGGCCUCUGUCC	GGGCAGAGGCCGAAUUCUCA	Cleavage	1
447188	Glyma13g11200.4	3	13.616	1	20	1299	1318	UGAGAAUUUGGCCUCUGUCC	UUACAGAGGCCAAAUUCUCU	Cleavage	1
447188	Glyma13g11200.3	3	13.616	1	20	1367	1386	UGAGAAUUUGGCCUCUGUCC	UUACAGAGGCCAAAUUCUCU	Cleavage	1
447188	Glyma13g11200.2	3	13.616	1	20	1379	1398	UGAGAAUUUGGCCUCUGUCC	UUACAGAGGCCAAAUUCUCU	Cleavage	1
447188	Glyma15g11830.1	2.5	17.016	1	20	113	132	UGAGAAUUUGGCCUCUGUCC	GGACAGAGUUCAGAUUCUUA	Cleavage	1
447188	Glyma15g11830.2	2.5	17.016	1	20	113	132	UGAGAAUUUGGCCUCUGUCC	GGACAGAGUUCAGAUUCUUA	Cleavage	1
447188	Glyma06g33725.3	2	13.151	1	20	1442	1461	UGAGAAUUUGGCCUCUGUCC	GGACAGAUCCCAAAUUCUCA	Cleavage	1
447188	Glyma04g02340.1	3	18.661	1	20	786	805	UGAGAAUUUGGCCUCUGUCC	UGAGGGAGGCCAAAUUCUUA	Cleavage	1
447188	Glyma15g17680.5	2.5	19.182	1	20	2934	2953	UGAGAAUUUGGCCUCUGUCC	GGAAAGGAGCCAAAUUCUCA	Cleavage	1
447188	Glyma15g17680.4	2.5	19.182	1	20	2934	2953	UGAGAAUUUGGCCUCUGUCC	GGAAAGGAGCCAAAUUCUCA	Cleavage	1
447188	Glyma15g17680.3	2.5	19.182	1	20	2972	2991	UGAGAAUUUGGCCUCUGUCC	GGAAAGGAGCCAAAUUCUCA	Cleavage	1
447188	Glyma10g36840.1	3	19.634	1	20	1170	1189	UGAGAAUUUGGCCUCUGUCC	GGAAAGAGGACAAAUUCUCU	Translation	1
447189	Glyma09g22982.1	1	20.812	1	21	928	948	UGAGAAUUUGGCCUCUGUCCA	UGGGCAGAGGCCGAAUUCUCA	Cleavage	1
447189	Glyma06g33725.3	2	13.151	1	21	1441	1461	UGAGAAUUUGGCCUCUGUCCA	UGGACAGAUCCCAAAUUCUCA	Cleavage	1
447189	Glyma13g11200.4	3	13.616	1	20	1299	1318	UGAGAAUUUGGCCUCUGUCC	UUACAGAGGCCAAAUUCUCU	Cleavage	1
447189	Glyma13g11200.3	3	13.616	1	20	1367	1386	UGAGAAUUUGGCCUCUGUCC	UUACAGAGGCCAAAUUCUCU	Cleavage	1
447189	Glyma13g11200.2	3	13.616	1	20	1379	1398	UGAGAAUUUGGCCUCUGUCC	UUACAGAGGCCAAAUUCUCU	Cleavage	1
447189	Glyma15g11830.1	2.5	17.016	1	20	113	132	UGAGAAUUUGGCCUCUGUCC	GGACAGAGUUCAGAUUCUUA	Cleavage	1
447189	Glyma15g11830.2	2.5	17.016	1	20	113	132	UGAGAAUUUGGCCUCUGUCC	GGACAGAGUUCAGAUUCUUA	Cleavage	1
447189	Glyma18g49256.1	3	13.971	1	21	1503	1523	UGAGAAUUUGGCCUCUGUCCA	UGCACAGAAGCUAAAUUCUUA	Cleavage	1
447189	Glyma20g14554.1	3	14.249	1	21	3472	3492	UGAGAAUUUGGCCUCUGUCCA	UGGACAGAGCGCGGAUUCUCA	Translation	1
447189	Glyma04g02340.1	3	18.661	1	20	786	805	UGAGAAUUUGGCCUCUGUCC	UGAGGGAGGCCAAAUUCUUA	Cleavage	1
447189	Glyma15g17680.5	2.5	19.182	1	20	2934	2953	UGAGAAUUUGGCCUCUGUCC	GGAAAGGAGCCAAAUUCUCA	Cleavage	1
447189	Glyma15g17680.4	2.5	19.182	1	20	2934	2953	UGAGAAUUUGGCCUCUGUCC	GGAAAGGAGCCAAAUUCUCA	Cleavage	1
447189	Glyma15g17680.3	2.5	19.182	1	20	2972	2991	UGAGAAUUUGGCCUCUGUCC	GGAAAGGAGCCAAAUUCUCA	Cleavage	1
449838	Glyma20g01550.2	0	10.707	1	21	1030	1050	UGAGAGUAAGAGUGAGACACA	UGUGUCUCACUCUUACUCUCA	Cleavage	1
449838	Glyma07g27863.1	0	10.973	1	21	983	1003	UGAGAGUAAGAGUGAGACACA	UGUGUCUCACUCUUACUCUCA	Cleavage	1
449838	Glyma15g19540.3	2	2.271	1	21	193	213	UGAGAGUAAGAGUGAGACACA	UCUCUCUCACUCUUACUCUCA	Cleavage	1
449838	Glyma15g19540.2	2	2.271	1	21	193	213	UGAGAGUAAGAGUGAGACACA	UCUCUCUCACUCUUACUCUCA	Cleavage	1
449838	Glyma03g39151.1	2	3.665	1	21	108	128	UGAGAGUAAGAGUGAGACACA	UGUAUCUCACUCUCACUCUCA	Cleavage	1
449838	Glyma19g41710.1	2	3.619	1	21	122	142	UGAGAGUAAGAGUGAGACACA	UGUAUCUCACUCUCACUCUCA	Cleavage	1
449838	Glyma16g27670.1	3	2.234	1	20	10	29	UGAGAGUAAGAGUGAGACAC	CACUCUCACUCUUACUCUCA	Cleavage	1
449838	Glyma01g42870.1	2	13.425	1	20	964	983	UGAGAGUAAGAGUGAGACAC	GAGUCUCAUUCUUAUUCUCA	Cleavage	1
449838	Glyma15g02040.3	3	16.198	1	21	1371	1391	UGAGAGUAAGAGUGAGACACA	UAUGUCUUAUUCUUACUUUUA	Cleavage	1
449838	Glyma15g02040.4	3	16.265	1	21	1262	1282	UGAGAGUAAGAGUGAGACACA	UAUGUCUUAUUCUUACUUUUA	Cleavage	1
449838	Glyma02g07830.1	3	5.614	1	20	3044	3063	UGAGAGUAAGAGUGAGACAC	AUGUUUCAUUCUUACUUUUA	Cleavage	1
449838	Glyma11g34040.1	2.5	10.186	1	20	148	167	UGAGAGUAAGAGUGAGACAC	UUGUCUCCCUCUUACUCUUA	Cleavage	1
449838	Glyma09g32490.1	3	13.917	1	21	256	276	UGAGAGUAAGAGUGAGACACA	UCUGUCUCACUCUCACUCUCU	Cleavage	1
449838	Glyma04g42230.3	3	15.567	1	21	39	59	UGAGAGUAAGAGUGAGACACA	UGAGCCUCACUUUUGCUCUCA	Cleavage	1
449885	Glyma16g22431.1	2	16.451	1	20	1703	1722	UGAGAUAUUGGUACGGUUCA	UGAAUUGUAUCAAUAUUUCA	Cleavage	1
449885	Glyma09g33105.1	2.5	11.093	1	20	8	27	UGAGAUAUUGGUACGGUUCA	UGAAUUGUAUUAAUAUUUCA	Cleavage	1
449885	Glyma12g10450.1	2.5	23.071	1	20	210	229	UGAGAUAUUGGUACGGUUCA	UGAGCCGCGUCAAUAUCUCA	Cleavage	1
449885	Glyma11g04540.1	3	19.696	1	20	1941	1960	UGAGAUAUUGGUACGGUUCA	UGGGUUGUAUCAAUAUCUUA	Cleavage	1
449885	Glyma01g40780.1	3	22.692	1	20	2260	2279	UGAGAUAUUGGUACGGUUCA	UGGGUUGUAUCAAUAUCUUA	Cleavage	1
449885	Glyma05g33620.3	3	17.028	1	20	776	795	UGAGAUAUUGGUACGGUUCA	UGAACAGUACCAAUAUUUUC	Cleavage	1
449885	Glyma05g36060.2	3	14.766	1	20	924	943	UGAGAUAUUGGUACGGUUCA	UCAACUGUACUAAUGUUUCA	Cleavage	1
449885	Glyma13g22881.1	3	15.993	1	20	3526	3545	UGAGAUAUUGGUACGGUUCA	UGAGCUGGACCAGUAUCUCG	Cleavage	1
449886	Glyma16g22431.1	2	16.451	1	21	1702	1722	UGAGAUAUUGGUACGGUUCAA	UUGAAUUGUAUCAAUAUUUCA	Cleavage	1
449886	Glyma09g33105.1	2.5	11.093	1	21	7	27	UGAGAUAUUGGUACGGUUCAA	UUGAAUUGUAUUAAUAUUUCA	Cleavage	1
449886	Glyma12g10450.1	2.5	23.071	1	21	209	229	UGAGAUAUUGGUACGGUUCAA	UUGAGCCGCGUCAAUAUCUCA	Cleavage	1
449886	Glyma05g36060.2	3	14.766	1	21	923	943	UGAGAUAUUGGUACGGUUCAA	UUCAACUGUACUAAUGUUUCA	Cleavage	1
449886	Glyma11g04540.1	3	19.696	1	20	1941	1960	UGAGAUAUUGGUACGGUUCA	UGGGUUGUAUCAAUAUCUUA	Cleavage	1
449886	Glyma01g40780.1	3	22.692	1	20	2260	2279	UGAGAUAUUGGUACGGUUCA	UGGGUUGUAUCAAUAUCUUA	Cleavage	1
449886	Glyma20g27750.1	3	20.366	1	21	565	585	UGAGAUAUUGGUACGGUUCAA	UUGAACAGCGCUAAUAUCUCA	Cleavage	1
449886	Glyma20g27740.1	3	19.029	1	21	652	672	UGAGAUAUUGGUACGGUUCAA	UUGAACAGCGCUAAUAUCUCA	Cleavage	1
449886	Glyma05g33620.3	3	17.028	1	20	776	795	UGAGAUAUUGGUACGGUUCA	UGAACAGUACCAAUAUUUUC	Cleavage	1
449886	Glyma13g22881.1	3	15.993	1	20	3526	3545	UGAGAUAUUGGUACGGUUCA	UGAGCUGGACCAGUAUCUCG	Cleavage	1
450237	Glyma08g21550.1	3	13.144	1	22	1289	1310	UGAGCCAGGAUGGCUUGCCGGC	GCCAGCAAGCCAUCUUGGCUUU	Cleavage	1
450237	Glyma07g01870.1	3	18.475	1	22	1316	1337	UGAGCCAGGAUGGCUUGCCGGC	GCCAGCAAGCCAUCUUGGCUUU	Cleavage	1
450237	Glyma04g40730.1	3	16.86	1	21	1195	1215	UGAGCCAGGAUGGCUUGCCGG	UUGGCAUUCCAUCCUGGCUUA	Cleavage	1
450237	Glyma06g14070.2	3	20.987	1	21	1209	1229	UGAGCCAGGAUGGCUUGCCGG	UUGGCAUUCCAUCCUGGCUUA	Cleavage	1
450333	Glyma01g18040.1	1	15.075	1	20	1757	1776	UGAGCCGCGUCAAUAUCUCA	UGGGAUAUUGGCGCGGCUCA	Cleavage	1
450333	Glyma01g33270.1	2	17.121	1	20	1197	1216	UGAGCCGCGUCAAUAUCUCA	AGGGAUAUUGGCGCGGCUCA	Cleavage	1
450333	Glyma03g03760.2	2	17.245	1	20	1631	1650	UGAGCCGCGUCAAUAUCUCA	AGGGAUAUUGGCGCGGCUCA	Cleavage	1
450333	Glyma11g17490.1	2	13.769	1	20	1647	1666	UGAGCCGCGUCAAUAUCUCA	CGGGAUAUUGGCGCGGCUCA	Cleavage	1
450333	Glyma03g03760.1	2	17.245	1	20	1718	1737	UGAGCCGCGUCAAUAUCUCA	AGGGAUAUUGGCGCGGCUCA	Cleavage	1
450333	Glyma13g22780.1	2.5	23.21	1	20	594	613	UGAGCCGCGUCAAUAUCUCA	AGUGAUAUUGGCGCGGCUCA	Cleavage	1
450333	Glyma18g06530.1	2.5	17.923	1	20	69	88	UGAGCCGCGUCAAUAUCUCA	UGAGAUUGUGACGCGGCUUA	Cleavage	1
450333	Glyma20g26510.2	3	19.524	1	20	2661	2680	UGAGCCGCGUCAAUAUCUCA	UGUGGUAUUGGCGUGGUUCA	Cleavage	1
450333	Glyma10g40780.2	3	16.605	1	20	2672	2691	UGAGCCGCGUCAAUAUCUCA	UGUGGUAUUGGCGUGGUUCA	Cleavage	1
450870	Glyma16g02540.1	2.5	12.435	1	22	1164	1185	UGAGGGAAAAGAUAUUAGAGAA	UUUUCUAGUAUUUUUUCCUUUA	Cleavage	1
450870	Glyma14g05090.1	3	14.877	1	22	1015	1036	UGAGGGAAAAGAUAUUAGAGAA	UUCUUUAUUAUUUUUUUCUUCA	Cleavage	1
450870	Glyma17g07610.1	2.5	11.646	1	22	63	84	UGAGGGAAAAGAUAUUAGAGAA	UUCUCUAAUUCCUUUUUCCUCA	Cleavage	1
450870	Glyma02g00220.4	3	11.85	1	22	2302	2323	UGAGGGAAAAGAUAUUAGAGAA	UUUUAUAAUAUCUUUUUCUUUA	Cleavage	1
450870	Glyma02g00220.3	3	11.85	1	22	2322	2343	UGAGGGAAAAGAUAUUAGAGAA	UUUUAUAAUAUCUUUUUCUUUA	Cleavage	1
450870	Glyma06g43930.1	2	8.57	1	20	1470	1489	UGAGGGAAAAGAUAUUAGAG	UUCUAAUAUUUUUUUCUUCA	Cleavage	1
450870	Glyma17g18450.2	3	13.651	1	22	1915	1936	UGAGGGAAAAGAUAUUAGAGAA	UUCUAUAUUGUUUUUUCCCUCA	Cleavage	1
450870	Glyma17g18450.1	3	13.651	1	22	1954	1975	UGAGGGAAAAGAUAUUAGAGAA	UUCUAUAUUGUUUUUUCCCUCA	Cleavage	1
451244	Glyma03g30070.2	2	8.737	1	21	262	282	UGAGUGGGAAGCAGAACGUUG	CAGCGUUCUGUUUUCCGCUCA	Cleavage	1
451244	Glyma03g30070.1	2	8.737	1	21	344	364	UGAGUGGGAAGCAGAACGUUG	CAGCGUUCUGUUUUCCGCUCA	Cleavage	1
451244	Glyma03g30070.3	2	8.737	1	21	1549	1569	UGAGUGGGAAGCAGAACGUUG	CAGCGUUCUGUUUUCCGCUCA	Cleavage	1
451244	Glyma18g53954.1	3	12.159	1	20	1983	2002	UGAGUGGGAAGCAGAACGUU	AAUGUUUUGCUUUUCAUUUA	Cleavage	1
451244	Glyma03g27270.1	2.5	6.704	1	21	79	99	UGAGUGGGAAGCAGAACGUUG	UAACCUUCUUCUUCUCACUCA	Cleavage	1
451244	Glyma09g15135.2	3	15.176	1	20	2301	2320	UGAGUGGGAAGCAGAACGUU	AACAUUUUGCUUUCUACUUA	Cleavage	1
451244	Glyma13g20760.3	3	8.426	1	20	1009	1028	UGAGUGGGAAGCAGAACGUU	GACAUUUUGCUUCCCACUUG	Cleavage	1
451244	Glyma13g20760.4	3	8.426	1	20	1108	1127	UGAGUGGGAAGCAGAACGUU	GACAUUUUGCUUCCCACUUG	Cleavage	1
451244	Glyma11g10800.1	3	18.433	1	20	827	846	UGAGUGGGAAGCAGAACGUU	AAUGUGCUGCUUCCCAUUUG	Cleavage	1
451244	Glyma11g10800.2	3	18.433	1	20	827	846	UGAGUGGGAAGCAGAACGUU	AAUGUGCUGCUUCCCAUUUG	Cleavage	1
451244	Glyma12g03080.2	3	20.136	1	20	906	925	UGAGUGGGAAGCAGAACGUU	AAUGUGCUGCUUCCCAUUUG	Cleavage	1
451244	Glyma12g03080.3	3	20.136	1	20	928	947	UGAGUGGGAAGCAGAACGUU	AAUGUGCUGCUUCCCAUUUG	Cleavage	1
452159	Glyma07g08770.2	2.5	17.479	1	20	76	95	UGAUGACCAAGACGAUGAUC	GGUCAUUGUCUUGGCCAUCA	Cleavage	1
452159	Glyma10g38400.2	3	16.152	1	21	59	79	UGAUGACCAAGACGAUGAUCC	GCAUCAUUGUCUUGGUCAACA	Cleavage	1
452159	Glyma18g12280.1	2	15.933	1	20	750	769	UGAUGACCAAGACGAUGAUC	GAUCAUCGUCGUUGUCAUCA	Translation	1
452159	Glyma08g24120.4	3	9.552	1	20	619	638	UGAUGACCAAGACGAUGAUC	AAUCAUCGUCUUUGUCAUCU	Cleavage	1
452159	Glyma08g24120.6	3	9.552	1	20	619	638	UGAUGACCAAGACGAUGAUC	AAUCAUCGUCUUUGUCAUCU	Cleavage	1
452159	Glyma08g24120.5	3	9.552	1	20	616	635	UGAUGACCAAGACGAUGAUC	AAUCAUCGUCUUUGUCAUCU	Cleavage	1
452159	Glyma08g24120.7	3	9.552	1	20	619	638	UGAUGACCAAGACGAUGAUC	AAUCAUCGUCUUUGUCAUCU	Cleavage	1
452159	Glyma06g08560.2	3	9.819	1	20	592	611	UGAUGACCAAGACGAUGAUC	CAUCGUCGUUUUCGUCAUCA	Cleavage	1
452159	Glyma05g30510.1	3	10.225	1	20	830	849	UGAUGACCAAGACGAUGAUC	CGUCAUCGUCUUCGUCAUCG	Cleavage	1
452159	Glyma11g35940.2	3	9.289	1	20	807	826	UGAUGACCAAGACGAUGAUC	CAUCGUCAUCUUGGUCGUCA	Cleavage	1
452159	Glyma19g26600.2	2.5	16.046	1	20	3831	3850	UGAUGACCAAGACGAUGAUC	GAUGAUCUUUUUGGUCAUCA	Cleavage	1
452159	Glyma16g05800.2	2.5	16.318	1	20	3803	3822	UGAUGACCAAGACGAUGAUC	GAUGAUCUUUUUGGUCAUCA	Cleavage	1
452159	Glyma05g22380.1	2.5	19.825	1	20	281	300	UGAUGACCAAGACGAUGAUC	GGUCAUGGUCGUGGUCAUCA	Translation	1
453255	Glyma20g36630.5	2.5	17.939	1	20	758	777	UGCAACUGUAAAAUUGAUUG	GCAUUAAUUUUACAGUUGCA	Cleavage	1
453255	Glyma20g36630.3	2.5	17.939	1	20	758	777	UGCAACUGUAAAAUUGAUUG	GCAUUAAUUUUACAGUUGCA	Cleavage	1
453255	Glyma09g32660.2	2	16.36	1	20	1832	1851	UGCAACUGUAAAAUUGAUUG	CAAUCAAGUUUGCAGUUGUA	Cleavage	1
453255	Glyma09g32660.1	2	16.36	1	20	1910	1929	UGCAACUGUAAAAUUGAUUG	CAAUCAAGUUUGCAGUUGUA	Cleavage	1
453255	Glyma01g34820.1	2	19.046	1	20	2023	2042	UGCAACUGUAAAAUUGAUUG	CAAUCAAGUUUGCAGUUGUA	Cleavage	1
453255	Glyma09g32660.3	2	16.36	1	20	1991	2010	UGCAACUGUAAAAUUGAUUG	CAAUCAAGUUUGCAGUUGUA	Cleavage	1
453255	Glyma13g22360.1	2.5	7.711	1	20	20	39	UGCAACUGUAAAAUUGAUUG	UAAUUAAAUUUACAGUUGUA	Cleavage	1
453255	Glyma16g04125.1	3	12.471	1	20	1602	1621	UGCAACUGUAAAAUUGAUUG	CAAUCAAUUUUGAAGUUGUU	Cleavage	1
454048	Glyma10g04230.1	1.5	13.47	1	21	396	416	UGCCAAAGGAGAGUUGCCCUG	CAGGGCAACUCUUCUUUGGCU	Cleavage	1
454048	Glyma13g31290.1	1	12.917	1	20	741	760	UGCCAAAGGAGAGUUGCCCU	UGGGCAACUCUCCUUUGGCA	Cleavage	1
454048	Glyma15g08040.1	1	12.868	1	20	756	775	UGCCAAAGGAGAGUUGCCCU	UGGGCAACUCUCCUUUGGCA	Cleavage	1
454048	Glyma15g09220.1	2	21.136	1	21	30	50	UGCCAAAGGAGAGUUGCCCUG	CAGAGCAGUUCUCCUUUGGCA	Cleavage	1
454048	Glyma07g31630.1	1.5	17.677	1	20	792	811	UGCCAAAGGAGAGUUGCCCU	GGGGCAAAUCUCCUUUGGCA	Cleavage	1
454048	Glyma13g24810.1	1.5	15.728	1	20	1056	1075	UGCCAAAGGAGAGUUGCCCU	GGGGCAAAUCUCCUUUGGCA	Cleavage	1
454048	Glyma13g18421.1	3	17.597	1	21	294	314	UGCCAAAGGAGAGUUGCCCUG	CCGGGCAACUUUUCUUUGGCU	Cleavage	1
454048	Glyma03g02500.1	2.5	16.052	1	21	810	830	UGCCAAAGGAGAGUUGCCCUG	CAAGUUAACUCUCCUUUGGCA	Cleavage	1
454048	Glyma01g04100.1	3	13.678	1	20	1952	1971	UGCCAAAGGAGAGUUGCCCU	UGGGAAACUUUCUUUUGGCA	Cleavage	1
454048	Glyma15g06550.1	3	24.717	1	20	2212	2231	UGCCAAAGGAGAGUUGCCCU	AGGGCAGUUGUCCUUUGGCC	Translation	1
454405	Glyma19g36571.1	0	24.96	1	21	2313	2333	UGCCUGGCUCCCUGUAUGCCA	UGGCAUACAGGGAGCCAGGCA	Cleavage	1
454405	Glyma14g33730.1	0.5	19.028	1	21	1173	1193	UGCCUGGCUCCCUGUAUGCCA	UGGCAUGCAGGGAGCCAGGCA	Cleavage	1
454405	Glyma13g20382.2	0.5	21.622	1	21	1743	1763	UGCCUGGCUCCCUGUAUGCCA	UGGCAUGCAGGGAGCCAGGCA	Cleavage	1
454405	Glyma13g20382.1	0.5	21.622	1	21	1764	1784	UGCCUGGCUCCCUGUAUGCCA	UGGCAUGCAGGGAGCCAGGCA	Cleavage	1
454405	Glyma04g43350.1	0.5	24.831	1	21	1529	1549	UGCCUGGCUCCCUGUAUGCCA	UGGCAUGCAGGGAGCCAGGCA	Cleavage	1
454405	Glyma13g02410.1	0.5	20.397	1	21	1519	1539	UGCCUGGCUCCCUGUAUGCCA	UGGCAUGCAGGGAGCCAGGCA	Cleavage	1
454405	Glyma10g35481.1	0	24.875	1	20	1599	1618	UGCCUGGCUCCCUGUAUGCC	GGCAUACAGGGAGCCAGGCA	Cleavage	1
454405	Glyma12g29720.1	0	24.024	1	20	1644	1663	UGCCUGGCUCCCUGUAUGCC	GGCAUACAGGGAGCCAGGCA	Cleavage	1
454405	Glyma13g40030.1	0	23.031	1	20	1769	1788	UGCCUGGCUCCCUGUAUGCC	GGCAUACAGGGAGCCAGGCA	Cleavage	1
454405	Glyma09g28360.2	0.5	20.945	1	20	2511	2530	UGCCUGGCUCCCUGUAUGCC	GGCAUACGGGGAGCCAGGCA	Cleavage	1
454405	Glyma11g20490.1	1	22.087	1	20	1542	1561	UGCCUGGCUCCCUGUAUGCC	GGGAUACAGGGAGCCAGGCA	Cleavage	1
454405	Glyma12g08110.1	1	20.959	1	20	1630	1649	UGCCUGGCUCCCUGUAUGCC	GGGAUACAGGGAGCCAGGCA	Cleavage	1
454405	Glyma19g43365.1	3	18.087	1	20	69	88	UGCCUGGCUCCCUGUAUGCC	GCCAUACAGGGAGCUUGGCA	Cleavage	1
455412	Glyma07g01980.1	2.5	14.479	1	22	232	253	UGCUCAUUCUCUAUCUGUCACC	GGUGAAAGAUGGUGAAUGAGCA	Translation	1
455412	Glyma15g06870.1	2	15.264	1	20	999	1018	UGCUCAUUCUCUAUCUGUCA	UAACAGGUGGAGAAUGAGCA	Cleavage	1
455663	Glyma14g37620.1	3	9.239	1	21	675	695	UGCUGGAUGUCUUUGAAGGAA	UUCCUUCAAAGACAUUCAGAC	Cleavage	1
455663	Glyma14g06220.1	2.5	7.524	1	20	301	320	UGCUGGAUGUCUUUGAAGGA	UCCUUCAAAGACAUCCAGAG	Cleavage	1
455663	Glyma02g43140.2	3	9.232	1	20	369	388	UGCUGGAUGUCUUUGAAGGA	UCCUUCAAAGAUAUCCAGAG	Cleavage	1
455663	Glyma18g04380.1	2.5	12.862	1	20	2487	2506	UGCUGGAUGUCUUUGAAGGA	ACUUUCAAAGACAUUCAGUA	Cleavage	1
455663	Glyma11g13670.1	2.5	19.577	1	20	2103	2122	UGCUGGAUGUCUUUGAAGGA	UCGUUCAAAGACAUCCAGUU	Cleavage	1
455663	Glyma12g05671.2	2.5	15.061	1	20	2173	2192	UGCUGGAUGUCUUUGAAGGA	UCGUUCAAAGACAUCCAGUU	Cleavage	1
455663	Glyma12g05671.1	2.5	15.061	1	20	2343	2362	UGCUGGAUGUCUUUGAAGGA	UCGUUCAAAGACAUCCAGUU	Cleavage	1
455663	Glyma01g42520.1	2.5	9.388	1	20	630	649	UGCUGGAUGUCUUUGAAGGA	UUCUUCAUAGACAUCUAGUA	Cleavage	1
455663	Glyma16g27625.1	2	21.73	1	20	724	743	UGCUGGAUGUCUUUGAAGGA	UCCUUCACAGACUUCCAGCA	Cleavage	1
455663	Glyma11g05060.1	3	14.493	1	20	1423	1442	UGCUGGAUGUCUUUGAAGGA	UCCUUUGGAGGCAUCUGGCA	Cleavage	1
455663	Glyma11g05060.2	3	14.493	1	20	1543	1562	UGCUGGAUGUCUUUGAAGGA	UCCUUUGGAGGCAUCUGGCA	Cleavage	1
455663	Glyma04g36630.1	3	16.754	1	21	3027	3047	UGCUGGAUGUCUUUGAAGGAA	UUCCUUCAAAGAGUUCCAGCU	Translation	1
455663	Glyma0509s00200.2	3	17.798	1	20	135	154	UGCUGGAUGUCUUUGAAGGA	GACUUCCAAGACAUCCAGCA	Cleavage	1
455663	Glyma06g15580.2	3	14.157	1	21	111	131	UGCUGGAUGUCUUUGAAGGAA	UUCCUUAGAAAAUAUCCAGCA	Translation	1
457835	Glyma02g35878.1	3	8.569	1	20	267	286	UGGAGAAGGGGAGCACGUGC	AGACGUGCUUCCUUUCUCCA	Cleavage	1
457835	Glyma18g33521.1	3	2.674	1	20	64	83	UGGAGAAGGGGAGCACGUGC	ACACGUGCUCCCUUUCUCUC	Cleavage	1
457835	Glyma01g04361.1	3	8.22	1	21	427	448	UGGAGAAGG-GGAGCACGUGCA	UGCACGUGUUCCUCCUUCUUCA	Translation	1
457835	Glyma02g03860.1	3	11.694	1	21	1343	1364	UGGAGAAGGG-GAGCACGUGCA	UGCAUGUGCUUGCCCUUCUCCA	Translation	1
457835	Glyma17g35360.2	3	17.588	1	20	219	238	UGGAGAAGGGGAGCACGUGC	GCGCGUGCUCCCUUACUUCA	Cleavage	1
457835	Glyma17g35360.1	3	17.588	1	20	254	273	UGGAGAAGGGGAGCACGUGC	GCGCGUGCUCCCUUACUUCA	Cleavage	1
457835	Glyma0092s00240.1	3	18.594	1	20	393	412	UGGAGAAGGGGAGCACGUGC	GCGCGUGCUCCCUUACUUCA	Cleavage	1
457835	Glyma18g18491.1	3	19.077	1	20	1114	1133	UGGAGAAGGGGAGCACGUGC	GCAUGUGCUCCUCUUCUGCG	Cleavage	1
457835	Glyma10g28560.1	3	16.211	1	21	770	790	UGGAGAAGGGGAGCACGUGCA	UGCACGUGCCACUCUUCUCUA	Translation	1
457835	Glyma10g28560.2	3	16.211	1	21	827	847	UGGAGAAGGGGAGCACGUGCA	UGCACGUGCCACUCUUCUCUA	Translation	1
457835	Glyma09g37540.2	3	20.18	1	21	971	991	UGGAGAAGGGGAGCACGUGCA	UGCACUUGGUCUCCUUCUCCG	Cleavage	1
457835	Glyma20g22630.3	3	15.316	1	21	867	887	UGGAGAAGGGGAGCACGUGCA	UGCACGUGCCACUCUUCUCUA	Translation	1
457835	Glyma10g28560.3	3	16.211	1	21	887	907	UGGAGAAGGGGAGCACGUGCA	UGCACGUGCCACUCUUCUCUA	Translation	1
457835	Glyma20g22630.1	3	15.316	1	21	1008	1028	UGGAGAAGGGGAGCACGUGCA	UGCACGUGCCACUCUUCUCUA	Translation	1
457835	Glyma02g40620.1	3	11.564	1	21	230	250	UGGAGAAGGGGAGCACGUGCA	UGUACGAGCUCCACUUCUCCG	Translation	1
457835	Glyma04g33320.2	3	17.031	1	21	900	920	UGGAGAAGGGGAGCACGUGCA	UUCACGUGUUACCCUUCUUCA	Translation	1
457835	Glyma06g20980.1	3	16.798	1	21	914	934	UGGAGAAGGGGAGCACGUGCA	UUCACGUGUUACCCUUCUUCA	Translation	1
457835	Glyma07g08050.1	2.5	15.771	1	20	587	606	UGGAGAAGGGGAGCACGUGC	GCACUUAUUCCCCUUCUCCA	Cleavage	1
460134	Glyma03g03063.4	2.5	17.439	1	22	718	739	UGGGAAUGGGCUGAUUGGGAAG	UUUCCCAGUCAGUUCAUUCCCU	Cleavage	1
460134	Glyma03g03063.5	2.5	17.439	1	22	718	739	UGGGAAUGGGCUGAUUGGGAAG	UUUCCCAGUCAGUUCAUUCCCU	Cleavage	1
460134	Glyma12g18983.1	3	7.624	1	22	145	166	UGGGAAUGGGCUGAUUGGGAAG	CUUCCCAAUCAACCCAUUAUCA	Translation	1
460134	Glyma01g02280.1	2.5	7.994	1	22	1215	1236	UGGGAAUGGGCUGAUUGGGAAG	CUUCCUAAUCCUCCCAUUCCCA	Translation	1
460134	Glyma08g12210.1	3	20.107	1	21	147	167	UGGGAAUGGGCUGAUUGGGAA	UUCACAAUUGGCCUGUUCCCA	Cleavage	1
460134	Glyma13g12127.1	3	5.865	1	20	176	195	UGGGAAUGGGCUGAUUGGGA	UCCCAAUCAGCUUGUUCUCC	Cleavage	1
460134	Glyma01g40060.1	2.5	12.468	1	20	930	949	UGGGAAUGGGCUGAUUGGGA	GCCCAAUAGGCCCAUUCCCA	Cleavage	1
460134	Glyma11g05230.1	2.5	12.394	1	20	933	952	UGGGAAUGGGCUGAUUGGGA	GCCCAAUAGGCCCAUUCCCA	Cleavage	1
460134	Glyma19g37550.1	3	4.486	1	20	341	360	UGGGAAUGGGCUGAUUGGGA	UCCCAAUCAGCUUGUUCUCC	Cleavage	1
460134	Glyma15g14340.2	2.5	20.071	1	20	102	121	UGGGAAUGGGCUGAUUGGGA	UCCCAAUGGGUCCAUUCCUA	Cleavage	1
460134	Glyma05g36690.4	2.5	16.147	1	20	810	829	UGGGAAUGGGCUGAUUGGGA	UCCCAAUUAUUCCAUUUCCA	Translation	1
460134	Glyma05g36690.3	2.5	16.147	1	20	813	832	UGGGAAUGGGCUGAUUGGGA	UCCCAAUUAUUCCAUUUCCA	Translation	1
460134	Glyma05g36690.1	2.5	16.147	1	20	965	984	UGGGAAUGGGCUGAUUGGGA	UCCCAAUUAUUCCAUUUCCA	Translation	1
460134	Glyma05g36690.2	2.5	16.147	1	20	968	987	UGGGAAUGGGCUGAUUGGGA	UCCCAAUUAUUCCAUUUCCA	Translation	1
464806	Glyma07g34300.1	3	9.851	1	21	18	38	UGUGGAUGAGAAGCAAAACGA	UUGUUUUGUUUCUUAUUUGCA	Cleavage	1
464806	Glyma08g23220.4	3	18.492	1	21	161	181	UGUGGAUGAGAAGCAAAACGA	UUGUUUUGCUUCUGAUCCAUC	Cleavage	1
464806	Glyma08g23220.1	3	17.735	1	21	204	224	UGUGGAUGAGAAGCAAAACGA	UUGUUUUGCUUCUGAUCCAUC	Cleavage	1
464806	Glyma18g45380.1	3	17.559	1	21	42	62	UGUGGAUGAGAAGCAAAACGA	UUGUUUUGCUUUUAGUCCGCA	Cleavage	1
464806	Glyma10g05560.1	3	19.414	1	21	1722	1742	UGUGGAUGAGAAGCAAAACGA	UUGUUUUGUUUUACAUCCAUA	Translation	1
465374	Glyma18g13750.1	3	15.002	1	22	530	551	UGUUAUGUCAGUGUCGGAUACU	GGUCUCCGACACUGACAUGCCA	Cleavage	1
465374	Glyma04g06980.1	3	15.215	1	22	858	879	UGUUAUGUCAGUGUCGGAUACU	AUUAUCUGACAUUGAUAUAUCA	Cleavage	1
465374	Glyma04g06980.2	3	15.215	1	22	1376	1397	UGUUAUGUCAGUGUCGGAUACU	AUUAUCUGACAUUGAUAUAUCA	Cleavage	1
465374	Glyma02g37850.2	2.5	12.345	1	20	890	909	UGUUAUGUCAGUGUCGGAUA	UAUCCGGGACUGGCAUAAUA	Cleavage	1
465374	Glyma14g36070.1	2.5	14.663	1	20	1235	1254	UGUUAUGUCAGUGUCGGAUA	UAUCCGGGACUGGCAUAAUA	Cleavage	1
466591	Glyma04g02360.1	3	18.65	1	21	82	102	UUAACCAGGCUCUGAUACCAU	AUAGUAACAGGGCUUGGUUAA	Cleavage	1
466591	Glyma03g31451.1	3	19.209	1	20	244	263	UUAACCAGGCUCUGAUACCA	GGGUAUGAGAGCUUGGUUGA	Cleavage	1
466591	Glyma07g38930.3	3	20.272	1	20	2464	2483	UUAACCAGGCUCUGAUACCA	UGGUUUCAGAGCUUGGCUAA	Cleavage	1
466591	Glyma07g38930.2	3	20.272	1	20	2464	2483	UUAACCAGGCUCUGAUACCA	UGGUUUCAGAGCUUGGCUAA	Cleavage	1
469831	Glyma06g22018.1	2.5	18.657	1	22	143	164	UUAUUGUUGUAAUAGUUCCGGU	AUCGGAAUUAUCACCACAAUAA	Translation	1
469831	Glyma07g14193.2	3	12.021	1	22	1660	1681	UUAUUGUUGUAAUAGUUCCGGU	GUUGGAACUAUUACGUCAGUAA	Cleavage	1
469831	Glyma07g14193.3	3	12.021	1	22	1793	1814	UUAUUGUUGUAAUAGUUCCGGU	GUUGGAACUAUUACGUCAGUAA	Cleavage	1
469831	Glyma07g14193.1	3	12.021	1	22	1858	1879	UUAUUGUUGUAAUAGUUCCGGU	GUUGGAACUAUUACGUCAGUAA	Cleavage	1
469831	Glyma03g26660.1	3	9.753	1	22	1832	1853	UUAUUGUUGUAAUAGUUCCGGU	GUUGGAACUAUUACGUCAGUAA	Cleavage	1
469831	Glyma19g02190.3	3	16.145	1	21	1798	1818	UUAUUGUUGUAAUAGUUCCGG	CCGGAGCUAUGAUAACAAUGG	Translation	1
469831	Glyma19g02190.2	3	16.145	1	21	1929	1949	UUAUUGUUGUAAUAGUUCCGG	CCGGAGCUAUGAUAACAAUGG	Translation	1
469831	Glyma19g02190.1	3	16.145	1	21	2022	2042	UUAUUGUUGUAAUAGUUCCGG	CCGGAGCUAUGAUAACAAUGG	Translation	1
469831	Glyma03g00700.4	3	18.862	1	21	219	240	UUAUUG-UUGUAAUAGUUCCGG	CUGGAACUAUUACAAACAAUGA	Cleavage	1
469831	Glyma03g00700.3	3	18.862	1	21	224	245	UUAUUG-UUGUAAUAGUUCCGG	CUGGAACUAUUACAAACAAUGA	Cleavage	1
469831	Glyma08g47100.2	3	18.176	1	22	1106	1127	UUAUUGUUGUAAUAGUUCCGGU	GCUGGAACUAUGAAAACAAUGA	Translation	1
469831	Glyma08g47100.3	3	18.176	1	22	1304	1325	UUAUUGUUGUAAUAGUUCCGGU	GCUGGAACUAUGAAAACAAUGA	Translation	1
469831	Glyma08g47100.1	3	18.176	1	22	1501	1522	UUAUUGUUGUAAUAGUUCCGGU	GCUGGAACUAUGAAAACAAUGA	Translation	1
469831	Glyma18g38130.1	3	18.483	1	22	1654	1675	UUAUUGUUGUAAUAGUUCCGGU	GCUGGAACUAUAAAAACAAUGA	Translation	1
469831	Glyma05g33500.1	3	13.897	1	20	1079	1098	UUAUUGUUGUAAUAGUUCCG	UGGAAUUAUUACAACUAUGA	Cleavage	1
470823	Glyma13g37840.2	2.5	18.573	1	21	694	714	UUCAGGAGUUUUGACAAUGAG	CUCAUUGGUAAAACUUCUGAG	Cleavage	1
470823	Glyma16g25210.1	2.5	19.874	1	20	570	589	UUCAGGAGUUUUGACAAUGA	AGAUUGUCAAGACUCCUGAA	Cleavage	1
470823	Glyma02g06180.1	2.5	19.924	1	20	519	538	UUCAGGAGUUUUGACAAUGA	AGAUUGUCAAGACUCCUGAA	Cleavage	1
470823	Glyma18g09415.1	2.5	10.498	1	21	2703	2723	UUCAGGAGUUUUGACAAUGAG	CUCAUUGUUCAAACUUUUGAA	Cleavage	1
470823	Glyma14g04280.2	3	13.366	1	22	469	490	UUCAGGAGUUUUGACAAUGAGC	GCUUAUUGACAAGAAUCCUGAA	Cleavage	1
470823	Glyma05g08450.1	2.5	22.727	1	20	1647	1666	UUCAGGAGUUUUGACAAUGA	CCAUUGUCAAAAUUUCUGGA	Cleavage	1
470823	Glyma17g37830.1	3	10.511	1	21	134	154	UUCAGGAGUUUUGACAAUGAG	CUCAUUAUUAAAACCCCUGAA	Cleavage	1
470823	Glyma13g32660.1	3	18.659	1	21	561	581	UUCAGGAGUUUUGACAAUGAG	UUCAUUGUCGAGAUUCCUAAA	Cleavage	1
470823	Glyma14g35520.1	3	18.583	1	21	1856	1876	UUCAGGAGUUUUGACAAUGAG	CUUAGUGUCAAAGUUCUUGAA	Cleavage	1
470823	Glyma01g37940.1	3	23.139	1	20	792	811	UUCAGGAGUUUUGACAAUGA	AGAUUGUUAAGACUCCUGAA	Cleavage	1
470823	Glyma11g07410.2	3	18.809	1	20	931	950	UUCAGGAGUUUUGACAAUGA	AGAUUGUUAAGACUCCUGAA	Cleavage	1
470823	Glyma09g04770.1	3	14.111	1	21	2776	2796	UUCAGGAGUUUUGACAAUGAG	UUUAUUGUCAAAGCUCAUGGA	Cleavage	1
470823	Glyma15g22280.2	3	14.111	1	21	2818	2838	UUCAGGAGUUUUGACAAUGAG	UUUAUUGUCAAAGCUCAUGGA	Cleavage	1
470823	Glyma03g01710.2	3	16.522	1	20	551	570	UUCAGGAGUUUUGACAAUGA	UUAUUGUUGGGACUCCUGGA	Cleavage	1
470823	Glyma03g01710.3	3	16.522	1	20	555	574	UUCAGGAGUUUUGACAAUGA	UUAUUGUUGGGACUCCUGGA	Cleavage	1
471460	Glyma05g01650.2	3	20.31	1	22	783	804	UUCCCAAUUCCGCCCAUUCCUA	UAGGGGUGGGUUGGAUUGGGAA	Translation	1
471460	Glyma17g10240.2	3	18.618	1	22	881	902	UUCCCAAUUCCGCCCAUUCCUA	UAGGGGUGGGUUGGAUUGGGAA	Translation	1
471460	Glyma17g10240.1	3	18.618	1	22	881	902	UUCCCAAUUCCGCCCAUUCCUA	UAGGGGUGGGUUGGAUUGGGAA	Translation	1
471460	Glyma18g51546.1	2	17.706	1	20	442	461	UUCCCAAUUCCGCCCAUUCC	GGAAUGGGCGGAGUGGGGAA	Cleavage	1
471460	Glyma06g11210.1	3	19.804	1	22	115	136	UUCCCAAUUCCGCCCAUUCCUA	UAGCAAUGGUUGGAAUUGGGAG	Cleavage	1
471460	Glyma07g33600.3	3	22.073	1	20	145	164	UUCCCAAUUCCGCCCAUUCC	ACAAUGGGUGGGAUUGGGAA	Cleavage	1
471460	Glyma07g33600.4	3	22.073	1	20	145	164	UUCCCAAUUCCGCCCAUUCC	ACAAUGGGUGGGAUUGGGAA	Cleavage	1
471460	Glyma07g33600.5	3	22.073	1	20	468	487	UUCCCAAUUCCGCCCAUUCC	ACAAUGGGUGGGAUUGGGAA	Cleavage	1
471460	Glyma01g31520.2	2.5	17.683	1	21	636	656	UUCCCAAUUCCGCCCAUUCCU	GGGUAUGGGCGGAAUUGGAAA	Cleavage	1
471460	Glyma12g28730.2	3	11.414	1	20	28	47	UUCCCAAUUCCGCCCAUUCC	UGAAUGGGUGGAAUUGGAAA	Cleavage	1
471460	Glyma12g28730.4	3	11.414	1	20	28	47	UUCCCAAUUCCGCCCAUUCC	UGAAUGGGUGGAAUUGGAAA	Cleavage	1
471460	Glyma12g28730.5	3	9.327	1	20	64	83	UUCCCAAUUCCGCCCAUUCC	UGAAUGGGUGGAAUUGGAAA	Cleavage	1
475317	Glyma20g02540.1	0	15.671	1	21	604	624	UUGAAGCUGCCAGCAUGAUCU	AGAUCAUGCUGGCAGCUUCAA	Cleavage	1
475317	Glyma05g34516.1	3	13.638	1	22	437	458	UUGAAGCUGCCAGCAUGAUCUU	AAGAUUAUGUUGGCAGCUUGGA	Cleavage	1
475317	Glyma06g18070.2	1.5	21.292	1	20	1027	1046	UUGAAGCUGCCAGCAUGAUC	GAUUAUGCUGGUAGUUUCAA	Cleavage	1
475317	Glyma10g35160.1	3	23.062	1	22	512	533	UUGAAGCUGCCAGCAUGAUCUU	AAGAGAAGGCUGGCAGCUUCAA	Cleavage	1
475317	Glyma10g35160.9	3	23.062	1	22	677	698	UUGAAGCUGCCAGCAUGAUCUU	AAGAGAAGGCUGGCAGCUUCAA	Cleavage	1
475317	Glyma10g35160.7	3	23.062	1	22	687	708	UUGAAGCUGCCAGCAUGAUCUU	AAGAGAAGGCUGGCAGCUUCAA	Cleavage	1
475317	Glyma10g35160.8	3	23.062	1	22	755	776	UUGAAGCUGCCAGCAUGAUCUU	AAGAGAAGGCUGGCAGCUUCAA	Cleavage	1
475317	Glyma10g35160.11	3	23.062	1	22	764	785	UUGAAGCUGCCAGCAUGAUCUU	AAGAGAAGGCUGGCAGCUUCAA	Cleavage	1
475317	Glyma10g35160.10	3	23.062	1	22	920	941	UUGAAGCUGCCAGCAUGAUCUU	AAGAGAAGGCUGGCAGCUUCAA	Cleavage	1
475427	Glyma13g44030.1	2.5	17.395	1	21	370	390	UUGAAUGCUGGAUGUCUUUGA	UUGGGGACAUCCAGCAUUCGA	Cleavage	1
475427	Glyma13g44030.2	2.5	17.395	1	21	370	390	UUGAAUGCUGGAUGUCUUUGA	UUGGGGACAUCCAGCAUUCGA	Cleavage	1
475427	Glyma0509s00200.2	3	23.691	1	21	139	159	UUGAAUGCUGGAUGUCUUUGA	UCCAAGACAUCCAGCAUACAG	Cleavage	1
475427	Glyma09g29133.1	2.5	24.22	1	21	1727	1747	UUGAAUGCUGGAUGUCUUUGA	UGAGACACAUCCAGCAUUCAA	Cleavage	1
475427	Glyma05g37820.2	2.5	12.478	1	20	1218	1237	UUGAAUGCUGGAUGUCUUUG	CAGAGAAAUCCAGUAUUCAG	Cleavage	1
475427	Glyma08g01780.2	2.5	16.626	1	20	1348	1367	UUGAAUGCUGGAUGUCUUUG	CAGAGAAAUCCAGUAUUCAG	Cleavage	1
475427	Glyma13g23960.1	3	17.592	1	20	679	698	UUGAAUGCUGGAUGUCUUUG	UGAGGAUAUUCAGCAUUCAG	Cleavage	1
475427	Glyma05g37820.3	2.5	12.478	1	20	1356	1375	UUGAAUGCUGGAUGUCUUUG	CAGAGAAAUCCAGUAUUCAG	Cleavage	1
475427	Glyma19g01400.1	3	21.409	1	20	771	790	UUGAAUGCUGGAUGUCUUUG	UGAGGAUAUUCAGCAUUCAG	Cleavage	1
475427	Glyma08g01780.3	2.5	16.626	1	20	1988	2007	UUGAAUGCUGGAUGUCUUUG	CAGAGAAAUCCAGUAUUCAG	Cleavage	1
475427	Glyma16g33661.1	3	20.912	1	21	2141	2161	UUGAAUGCUGGAUGUCUUUGA	UGAGACACAUCCGGCAUUCAA	Cleavage	1
475427	Glyma16g33690.2	3	20.912	1	21	1670	1690	UUGAAUGCUGGAUGUCUUUGA	UGAGACACAUCCGGCAUUCAA	Cleavage	1
475547	Glyma12g35460.1	1	11.008	1	20	895	914	UUGACAGAAGAAAGGGAGCA	UGCUCCCUCUCUUCUGUCAA	Cleavage	1
475547	Glyma13g35000.1	1	13.644	1	20	1145	1164	UUGACAGAAGAAAGGGAGCA	UGCUCCCUCUCUUCUGUCAA	Cleavage	1
475547	Glyma13g24590.2	1.5	17.125	1	20	812	831	UUGACAGAAGAAAGGGAGCA	UGCUCUCUAUCUUCUGUCAA	Cleavage	1
475547	Glyma13g24590.1	1.5	17.125	1	20	818	837	UUGACAGAAGAAAGGGAGCA	UGCUCUCUAUCUUCUGUCAA	Cleavage	1
475547	Glyma07g31880.1	1.5	15.173	1	20	955	974	UUGACAGAAGAAAGGGAGCA	UGCUCUCUAUCUUCUGUCAA	Cleavage	1
475547	Glyma07g31880.3	1.5	15.173	1	20	991	1010	UUGACAGAAGAAAGGGAGCA	UGCUCUCUAUCUUCUGUCAA	Cleavage	1
475547	Glyma18g36960.1	1.5	16.234	1	20	892	911	UUGACAGAAGAAAGGGAGCA	UGCUCUCUCUCUUCUGUCAA	Cleavage	1
475547	Glyma02g30670.2	1.5	18.036	1	20	952	971	UUGACAGAAGAAAGGGAGCA	UGCUCUCUCUCUUCUGUCAA	Cleavage	1
475547	Glyma16g05895.1	1.5	13.414	1	20	1086	1105	UUGACAGAAGAAAGGGAGCA	UGCUCUCUAUCUUCUGUCAA	Cleavage	1
475547	Glyma19g32800.1	1.5	19.541	1	20	1129	1148	UUGACAGAAGAAAGGGAGCA	UGCUCUCUCUCUUCUGUCAA	Cleavage	1
475547	Glyma11g36980.6	1.5	10.158	1	20	1233	1252	UUGACAGAAGAAAGGGAGCA	UGCUCUCUCUCUUCUGUCAA	Cleavage	1
475547	Glyma11g36980.5	1.5	10.158	1	20	1370	1389	UUGACAGAAGAAAGGGAGCA	UGCUCUCUCUCUUCUGUCAA	Cleavage	1
475547	Glyma19g26390.1	1.5	16.104	1	20	1462	1481	UUGACAGAAGAAAGGGAGCA	UGCUCUCUAUCUUCUGUCAA	Cleavage	1
475547	Glyma16g05895.2	1.5	13.414	1	20	1546	1565	UUGACAGAAGAAAGGGAGCA	UGCUCUCUAUCUUCUGUCAA	Cleavage	1
475547	Glyma03g29901.1	1.5	19.057	1	20	1139	1158	UUGACAGAAGAAAGGGAGCA	UGCUCUCUCUCUUCUGUCAA	Cleavage	1
475547	Glyma18g00903.1	1.5	14.133	1	20	2427	2446	UUGACAGAAGAAAGGGAGCA	UGCUCUCUCUCUUCUGUCAA	Cleavage	1
475547	Glyma11g36980.3	1.5	10.158	1	20	3517	3536	UUGACAGAAGAAAGGGAGCA	UGCUCUCUCUCUUCUGUCAA	Cleavage	1
475547	Glyma11g36980.4	1.5	10.158	1	20	3670	3689	UUGACAGAAGAAAGGGAGCA	UGCUCUCUCUCUUCUGUCAA	Cleavage	1
475547	Glyma05g10100.1	2	18.224	1	20	1371	1390	UUGACAGAAGAAAGGGAGCA	UACUUCUUUUCUUCUGUCAA	Cleavage	1
475547	Glyma01g08056.3	2	16.458	1	20	1232	1251	UUGACAGAAGAAAGGGAGCA	UGCUCUCUCUCUUCUGUCAG	Cleavage	1
475547	Glyma02g13371.1	2	16.24	1	20	1251	1270	UUGACAGAAGAAAGGGAGCA	UGCUCUCUCUCUUCUGUCAG	Cleavage	1
475547	Glyma01g08056.2	2	16.458	1	20	1275	1294	UUGACAGAAGAAAGGGAGCA	UGCUCUCUCUCUUCUGUCAG	Cleavage	1
475547	Glyma01g08056.1	2	16.458	1	20	1398	1417	UUGACAGAAGAAAGGGAGCA	UGCUCUCUCUCUUCUGUCAG	Cleavage	1
475547	Glyma02g13371.2	2	16.24	1	20	1389	1408	UUGACAGAAGAAAGGGAGCA	UGCUCUCUCUCUUCUGUCAG	Cleavage	1
475549	Glyma18g36960.1	1.5	16.234	1	21	891	911	UUGACAGAAGAAAGGGAGCAC	GUGCUCUCUCUCUUCUGUCAA	Cleavage	1
475549	Glyma02g30670.2	1.5	18.036	1	21	951	971	UUGACAGAAGAAAGGGAGCAC	GUGCUCUCUCUCUUCUGUCAA	Cleavage	1
475549	Glyma16g05895.1	1.5	13.414	1	21	1085	1105	UUGACAGAAGAAAGGGAGCAC	GUGCUCUCUAUCUUCUGUCAA	Cleavage	1
475549	Glyma19g32800.1	1.5	19.541	1	21	1128	1148	UUGACAGAAGAAAGGGAGCAC	GUGCUCUCUCUCUUCUGUCAA	Cleavage	1
475549	Glyma11g36980.6	1.5	10.158	1	21	1232	1252	UUGACAGAAGAAAGGGAGCAC	GUGCUCUCUCUCUUCUGUCAA	Cleavage	1
475549	Glyma11g36980.5	1.5	10.158	1	21	1369	1389	UUGACAGAAGAAAGGGAGCAC	GUGCUCUCUCUCUUCUGUCAA	Cleavage	1
475549	Glyma19g26390.1	1.5	16.104	1	21	1461	1481	UUGACAGAAGAAAGGGAGCAC	GUGCUCUCUAUCUUCUGUCAA	Cleavage	1
475549	Glyma16g05895.2	1.5	13.414	1	21	1545	1565	UUGACAGAAGAAAGGGAGCAC	GUGCUCUCUAUCUUCUGUCAA	Cleavage	1
475549	Glyma03g29901.1	1.5	19.057	1	21	1138	1158	UUGACAGAAGAAAGGGAGCAC	GUGCUCUCUCUCUUCUGUCAA	Cleavage	1
475549	Glyma18g00903.1	1.5	14.133	1	21	2426	2446	UUGACAGAAGAAAGGGAGCAC	GUGCUCUCUCUCUUCUGUCAA	Cleavage	1
475549	Glyma11g36980.3	1.5	10.158	1	21	3516	3536	UUGACAGAAGAAAGGGAGCAC	GUGCUCUCUCUCUUCUGUCAA	Cleavage	1
475549	Glyma11g36980.4	1.5	10.158	1	21	3669	3689	UUGACAGAAGAAAGGGAGCAC	GUGCUCUCUCUCUUCUGUCAA	Cleavage	1
475549	Glyma12g35460.1	1	11.008	1	20	895	914	UUGACAGAAGAAAGGGAGCA	UGCUCCCUCUCUUCUGUCAA	Cleavage	1
475549	Glyma13g35000.1	1	13.644	1	20	1145	1164	UUGACAGAAGAAAGGGAGCA	UGCUCCCUCUCUUCUGUCAA	Cleavage	1
475549	Glyma01g08056.3	2	16.458	1	21	1231	1251	UUGACAGAAGAAAGGGAGCAC	GUGCUCUCUCUCUUCUGUCAG	Cleavage	1
475549	Glyma02g13371.1	2	16.24	1	21	1250	1270	UUGACAGAAGAAAGGGAGCAC	GUGCUCUCUCUCUUCUGUCAG	Cleavage	1
475549	Glyma01g08056.2	2	16.458	1	21	1274	1294	UUGACAGAAGAAAGGGAGCAC	GUGCUCUCUCUCUUCUGUCAG	Cleavage	1
475549	Glyma01g08056.1	2	16.458	1	21	1397	1417	UUGACAGAAGAAAGGGAGCAC	GUGCUCUCUCUCUUCUGUCAG	Cleavage	1
475549	Glyma02g13371.2	2	16.24	1	21	1388	1408	UUGACAGAAGAAAGGGAGCAC	GUGCUCUCUCUCUUCUGUCAG	Cleavage	1
475549	Glyma13g24590.2	1.5	17.125	1	20	812	831	UUGACAGAAGAAAGGGAGCA	UGCUCUCUAUCUUCUGUCAA	Cleavage	1
475549	Glyma13g24590.1	1.5	17.125	1	20	818	837	UUGACAGAAGAAAGGGAGCA	UGCUCUCUAUCUUCUGUCAA	Cleavage	1
475549	Glyma07g31880.1	1.5	15.173	1	20	955	974	UUGACAGAAGAAAGGGAGCA	UGCUCUCUAUCUUCUGUCAA	Cleavage	1
475549	Glyma07g31880.3	1.5	15.173	1	20	991	1010	UUGACAGAAGAAAGGGAGCA	UGCUCUCUAUCUUCUGUCAA	Cleavage	1
476703	Glyma01g18040.1	1	15.652	1	21	1757	1777	UUGAGCCGCGUCAAUAUCUCA	UGGGAUAUUGGCGCGGCUCAA	Cleavage	1
476703	Glyma01g33270.1	1	17.077	1	20	1198	1217	UUGAGCCGCGUCAAUAUCUC	GGGAUAUUGGCGCGGCUCAA	Cleavage	1
476703	Glyma03g03760.2	1	17.382	1	20	1632	1651	UUGAGCCGCGUCAAUAUCUC	GGGAUAUUGGCGCGGCUCAA	Cleavage	1
476703	Glyma11g17490.1	1	15.374	1	20	1648	1667	UUGAGCCGCGUCAAUAUCUC	GGGAUAUUGGCGCGGCUCAA	Cleavage	1
476703	Glyma03g03760.1	1	17.382	1	20	1719	1738	UUGAGCCGCGUCAAUAUCUC	GGGAUAUUGGCGCGGCUCAA	Cleavage	1
476703	Glyma13g22780.1	1.5	22.709	1	20	595	614	UUGAGCCGCGUCAAUAUCUC	GUGAUAUUGGCGCGGCUCAA	Cleavage	1
476703	Glyma20g26510.2	3	19.877	1	21	2661	2681	UUGAGCCGCGUCAAUAUCUCA	UGUGGUAUUGGCGUGGUUCAA	Cleavage	1
476703	Glyma10g40780.2	3	17.042	1	21	2672	2692	UUGAGCCGCGUCAAUAUCUCA	UGUGGUAUUGGCGUGGUUCAA	Cleavage	1
476703	Glyma18g06530.1	3	17.748	1	21	69	89	UUGAGCCGCGUCAAUAUCUCA	UGAGAUUGUGACGCGGCUUAG	Cleavage	1
476703	Glyma13g41850.2	3	20.471	1	21	1272	1292	UUGAGCCGCGUCAAUAUCUCA	UGAGACAUUGGUGGGGCUCAA	Cleavage	1
476703	Glyma12g05720.1	3	18.973	1	21	1045	1065	UUGAGCCGCGUCAAUAUCUCA	UGAGACAUUGGUGGGGCUCAA	Cleavage	1
476703	Glyma18g46320.1	3	16.061	1	20	179	198	UUGAGCCGCGUCAAUAUCUC	AAGCUAUUGGUGCGGCUCAA	Cleavage	1
476703	Glyma11g06980.1	2.5	24.901	1	20	676	695	UUGAGCCGCGUCAAUAUCUC	GUGAUAUUGGAGCGGCUCAA	Translation	1
476885	Glyma01g26750.1	1.5	10.371	1	21	778	798	UUGAGUGCAGCGUUGAUGAAG	CAUUAUCAACGCUGCACUCAA	Cleavage	1
476885	Glyma01g26750.2	1.5	10.371	1	21	778	798	UUGAGUGCAGCGUUGAUGAAG	CAUUAUCAACGCUGCACUCAA	Cleavage	1
476885	Glyma07g17646.1	1.5	13.272	1	20	58	77	UUGAGUGCAGCGUUGAUGAA	AUCAUCAAUGCUGCACUCAA	Cleavage	1
476885	Glyma06g43701.1	1.5	11.065	1	20	394	413	UUGAGUGCAGCGUUGAUGAA	AUCAUCAAUGCUGCACUCAA	Cleavage	1
476885	Glyma18g07240.1	1.5	16.246	1	20	735	754	UUGAGUGCAGCGUUGAUGAA	AUCAUCAAUGCUGCACUCAA	Cleavage	1
476885	Glyma12g14230.1	1.5	10.384	1	20	778	797	UUGAGUGCAGCGUUGAUGAA	AUCAUCAAUGCUGCACUCAA	Cleavage	1
476885	Glyma18g02690.1	1.5	9.79	1	20	756	775	UUGAGUGCAGCGUUGAUGAA	GUCAUCAAUGCUGCACUCAA	Cleavage	1
476885	Glyma18g42520.1	1.5	18.41	1	20	881	900	UUGAGUGCAGCGUUGAUGAA	AUCAUCAAUGCUGCACUCAA	Cleavage	1
476885	Glyma18g38661.1	1.5	17.544	1	21	420	440	UUGAGUGCAGCGUUGAUGAAG	UUUGAUCAAUGCUGCACUCAA	Cleavage	1
476885	Glyma08g47410.2	1.5	14.835	1	21	618	638	UUGAGUGCAGCGUUGAUGAAG	UUUGAUCAAUGCUGCACUCAA	Cleavage	1
476885	Glyma18g38710.1	1.5	17.97	1	21	744	764	UUGAGUGCAGCGUUGAUGAAG	UUUGAUCAAUGCUGCACUCAA	Cleavage	1
476885	Glyma08g47380.1	1.5	11.804	1	21	796	816	UUGAGUGCAGCGUUGAUGAAG	UUUGAUCAACGCUGCACUUAA	Cleavage	1
476885	Glyma08g47380.2	1.5	11.804	1	21	910	930	UUGAGUGCAGCGUUGAUGAAG	UUUGAUCAACGCUGCACUUAA	Cleavage	1
476885	Glyma11g14600.1	1.5	17.057	1	21	776	796	UUGAGUGCAGCGUUGAUGAAG	UUUGAUCAAUGCUGCACUCAA	Cleavage	1
476885	Glyma03g15800.5	2	15.422	1	21	990	1010	UUGAGUGCAGCGUUGAUGAAG	CAUUAUCAAUGCUGCACUCAA	Cleavage	1
476885	Glyma12g06480.1	1.5	17.378	1	21	944	964	UUGAGUGCAGCGUUGAUGAAG	UUUGAUCAAUGCUGCACUCAA	Cleavage	1
476885	Glyma03g14450.1	2	15.816	1	20	784	803	UUGAGUGCAGCGUUGAUGAA	AUUAUCAAUGCUGCACUCAA	Cleavage	1
476885	Glyma11g35700.1	2	8.596	1	20	830	849	UUGAGUGCAGCGUUGAUGAA	GUUAUCAAUGCUGCACUCAA	Cleavage	1
476885	Glyma02g15445.1	1.5	11.921	1	20	2328	2347	UUGAGUGCAGCGUUGAUGAA	UACAUCAACGCUGCAUUCAA	Cleavage	1
476885	Glyma14g12243.1	2.5	19.915	1	21	278	298	UUGAGUGCAGCGUUGAUGAAG	CUUUGUCAGAGCUGCACUCAA	Cleavage	1
476885	Glyma10g14560.1	2.5	15.984	1	21	512	532	UUGAGUGCAGCGUUGAUGAAG	CUUUGUCAGAGCUGCACUCAA	Cleavage	1
476885	Glyma17g16030.1	3	23.666	1	21	148	168	UUGAGUGCAGCGUUGAUGAAG	CUUCAUCAACGUUGCUCUCGG	Cleavage	1
476885	Glyma10g38810.1	2.5	20.05	1	21	2979	2999	UUGAGUGCAGCGUUGAUGAAG	CUUUGUCAGAGCUGCACUCAA	Cleavage	1
476885	Glyma18g41870.1	2	10.855	1	20	708	727	UUGAGUGCAGCGUUGAUGAA	AUGAUCAACGCUGCACUCAA	Cleavage	1
476885	Glyma07g17150.1	2	12.987	1	20	726	745	UUGAGUGCAGCGUUGAUGAA	AUGAUCAACGCUGCACUCAA	Cleavage	1
478649	Glyma18g16376.1	2	13.574	1	21	1010	1030	UUGGAGAAGCUGGAGAUUCUU	AAGAGUCUUCAACUUCUCCAA	Translation	1
478649	Glyma16g30100.2	2.5	17.866	1	21	662	682	UUGGAGAAGCUGGAGAUUCUU	AGGAAGUUCCAGCUUCUUCAA	Cleavage	1
478649	Glyma16g25770.2	3	14.523	1	21	778	798	UUGGAGAAGCUGGAGAUUCUU	AGGAAUCUUCAGCUUCCCUAA	Cleavage	1
478649	Glyma15g01730.1	3	22.571	1	21	521	541	UUGGAGAAGCUGGAGAUUCUU	AACAAUCUUCAGCUUCCCCAA	Cleavage	1
478649	Glyma03g27340.1	2.5	17.795	1	20	606	625	UUGGAGAAGCUGGAGAUUCU	UGGAUCUCCAGCCUCUCCAA	Cleavage	1
478649	Glyma19g30320.1	2.5	16.148	1	20	669	688	UUGGAGAAGCUGGAGAUUCU	UGGAUCUCCAGCCUCUCCAA	Cleavage	1
478649	Glyma14g24190.2	3	12.05	1	20	213	232	UUGGAGAAGCUGGAGAUUCU	UGAAUUUCCAGCUUCUGCAA	Cleavage	1
478649	Glyma02g43180.1	3	3.696	1	21	12	32	UUGGAGAAGCUGGAGAUUCUU	AAUAACCUCCAGCUUCUCCAU	Cleavage	1
478649	Glyma05g02330.1	2.5	5.66	1	20	551	570	UUGGAGAAGCUGGAGAUUCU	AGAAUCUCCAUCUUAUCCAA	Translation	1
478649	Glyma17g09610.1	2.5	7.032	1	20	642	661	UUGGAGAAGCUGGAGAUUCU	AGAAUCUCCAUCUUAUCCAA	Translation	1
478649	Glyma17g00386.1	2.5	17.813	1	20	873	892	UUGGAGAAGCUGGAGAUUCU	AGAUUCUCCAGCUUCUUUGA	Cleavage	1
478649	Glyma08g01040.1	2.5	15.048	1	20	197	216	UUGGAGAAGCUGGAGAUUCU	GGAAUCUCCAACUUUUCCGA	Translation	1
478649	Glyma08g01040.2	2.5	15.048	1	20	197	216	UUGGAGAAGCUGGAGAUUCU	GGAAUCUCCAACUUUUCCGA	Translation	1
478649	Glyma17g10441.2	3	11.459	1	21	780	800	UUGGAGAAGCUGGAGAUUCUU	GGGGAUCACUAGCUUCUUCAA	Cleavage	1
478649	Glyma17g10441.1	3	11.459	1	21	811	831	UUGGAGAAGCUGGAGAUUCUU	GGGGAUCACUAGCUUCUUCAA	Cleavage	1
478707	Glyma16g32530.1	2.5	22.776	1	21	482	502	UUGGAGCAGAGUUUAUUGGCA	UGUUAAUAGACUUUGUUCCAA	Cleavage	1
478707	Glyma09g27430.1	2.5	22.429	1	21	575	595	UUGGAGCAGAGUUUAUUGGCA	UGUUAAUAGACUUUGUUCCAA	Cleavage	1
478707	Glyma10g41910.1	2.5	14.056	1	20	199	218	UUGGAGCAGAGUUUAUUGGC	GCCGAUGAACUCUUCUCCAA	Cleavage	1
478707	Glyma20g25130.1	2.5	11.775	1	20	769	788	UUGGAGCAGAGUUUAUUGGC	GCCGAUGAACUCUUCUCCAA	Cleavage	1
478707	Glyma08g10340.1	2.5	17.299	1	20	1448	1467	UUGGAGCAGAGUUUAUUGGC	GCCAAUAGAUGCUGCUCCAG	Translation	1
478707	Glyma13g37150.2	2	9.815	1	20	126	145	UUGGAGCAGAGUUUAUUGGC	GCAAAAAAACUCUGCUCCAA	Cleavage	1
478707	Glyma13g22420.1	3	12.511	1	21	523	543	UUGGAGCAGAGUUUAUUGGCA	UCCCGAUAAACUCCGCUCUAA	Cleavage	1
478707	Glyma08g13800.2	3	19.896	1	20	527	546	UUGGAGCAGAGUUUAUUGGC	GCCGGCAAACUUUGCUCCAG	Cleavage	1
478708	Glyma16g32530.1	2.5	22.776	1	21	482	502	UUGGAGCAGAGUUUAUUGGCA	UGUUAAUAGACUUUGUUCCAA	Cleavage	1
478708	Glyma09g27430.1	2.5	22.429	1	21	575	595	UUGGAGCAGAGUUUAUUGGCA	UGUUAAUAGACUUUGUUCCAA	Cleavage	1
478708	Glyma10g41910.1	2.5	14.056	1	20	199	218	UUGGAGCAGAGUUUAUUGGC	GCCGAUGAACUCUUCUCCAA	Cleavage	1
478708	Glyma20g25130.1	2.5	11.775	1	20	769	788	UUGGAGCAGAGUUUAUUGGC	GCCGAUGAACUCUUCUCCAA	Cleavage	1
478708	Glyma08g10340.1	2.5	17.299	1	20	1448	1467	UUGGAGCAGAGUUUAUUGGC	GCCAAUAGAUGCUGCUCCAG	Translation	1
478708	Glyma13g37150.2	2	9.815	1	20	126	145	UUGGAGCAGAGUUUAUUGGC	GCAAAAAAACUCUGCUCCAA	Cleavage	1
478708	Glyma13g22420.1	3	12.511	1	21	523	543	UUGGAGCAGAGUUUAUUGGCA	UCCCGAUAAACUCCGCUCUAA	Cleavage	1
479129	Glyma17g07440.1	3	15.861	1	20	1090	1109	UUGGCGCUAUCUAUCCUGAG	AUGAGGAUAGAUAGUGUCAA	Cleavage	1
480071	Glyma05g02950.1	2	18.411	1	20	1271	1290	UUGUAGCAGAGCAGGUAAGU	UCUUACCUGUUUUGCUACAA	Cleavage	1
480071	Glyma14g33170.2	3	21.901	1	22	2924	2945	UUGUAGCAGAGCAGGUAAGUAU	AUACUUAUUUCUUUUGCUACAA	Cleavage	1
480071	Glyma14g33170.1	3	21.901	1	22	3009	3030	UUGUAGCAGAGCAGGUAAGUAU	AUACUUAUUUCUUUUGCUACAA	Cleavage	1
480071	Glyma07g37040.1	2.5	13.718	1	22	313	334	UUGUAGCAGAGCAGGUAAGUAU	AAACUUACUUCCUUUGCUGCAA	Cleavage	1
483025	Glyma12g06370.4	1	13.925	1	22	1904	1925	UUUCUUUUAUUUUUUGGACUAA	UUAGUCCAAAAAGUGAAAGAAA	Cleavage	1
483025	Glyma12g06370.3	1	13.925	1	22	2049	2070	UUUCUUUUAUUUUUUGGACUAA	UUAGUCCAAAAAGUGAAAGAAA	Cleavage	1
483025	Glyma12g06370.1	1	13.925	1	22	2061	2082	UUUCUUUUAUUUUUUGGACUAA	UUAGUCCAAAAAGUGAAAGAAA	Cleavage	1
483025	Glyma12g06370.2	1	13.925	1	22	2156	2177	UUUCUUUUAUUUUUUGGACUAA	UUAGUCCAAAAAGUGAAAGAAA	Cleavage	1
483025	Glyma11g14450.4	2	12.357	1	22	1771	1792	UUUCUUUUAUUUUUUGGACUAA	UUAGCCCAAAAAGUGAAAGAAA	Cleavage	1
483025	Glyma11g14450.3	2	12.357	1	22	1926	1947	UUUCUUUUAUUUUUUGGACUAA	UUAGCCCAAAAAGUGAAAGAAA	Cleavage	1
483025	Glyma03g34880.2	1.5	22.147	1	21	404	424	UUUCUUUUAUUUUUUGGACUA	UUGUCCAAAGAAUAAAAGAAA	Cleavage	1
483025	Glyma05g13330.1	1.5	22.738	1	21	600	620	UUUCUUUUAUUUUUUGGACUA	UUGUCCAAAGAAUAAAAGAAA	Cleavage	1
483025	Glyma15g31750.1	2	11.898	1	21	1871	1891	UUUCUUUUAUUUUUUGGACUA	UAGUCUAGAAAAUAGGAGAAA	Cleavage	1
483025	Glyma19g30070.1	1.5	15.337	1	21	4710	4730	UUUCUUUUAUUUUUUGGACUA	UAGUCCAAAAAGAAAAAGAAA	Translation	1
483025	Glyma18g48450.1	1.5	7.972	1	22	30	51	UUUCUUUUAUUUUUUGGACUAA	UAAGUCCAAAAAAUAAAAUAAA	Cleavage	1
483025	Glyma18g48450.2	1.5	7.972	1	22	30	51	UUUCUUUUAUUUUUUGGACUAA	UAAGUCCAAAAAAUAAAAUAAA	Cleavage	1
483025	Glyma16g02720.2	1.5	14.209	1	20	1278	1297	UUUCUUUUAUUUUUUGGACU	AGUUCAAGAAAUAAGAGAAA	Cleavage	1
483025	Glyma16g29650.1	2.5	23.436	1	22	765	786	UUUCUUUUAUUUUUUGGACUAA	UUAGUUCAUAAAAGAAAAGAAA	Translation	1
483025	Glyma16g02010.1	3	13.933	1	22	597	618	UUUCUUUUAUUUUUUGGACUAA	UUGGUACGGAAAGUAAAAGAAA	Cleavage	1
483025	Glyma16g29650.2	2.5	23.436	1	22	895	916	UUUCUUUUAUUUUUUGGACUAA	UUAGUUCAUAAAAGAAAAGAAA	Translation	1
483025	Glyma16g02010.3	3	13.933	1	22	707	728	UUUCUUUUAUUUUUUGGACUAA	UUGGUACGGAAAGUAAAAGAAA	Cleavage	1
483025	Glyma07g05490.1	3	12.673	1	22	821	842	UUUCUUUUAUUUUUUGGACUAA	UUGGUACGGAAAGUAAAAGAAA	Cleavage	1
483025	Glyma07g05490.2	3	10.449	1	22	954	975	UUUCUUUUAUUUUUUGGACUAA	UUGGUACGGAAAGUAAAAGAAA	Cleavage	1
483025	Glyma12g32490.1	3	11.467	1	22	116	137	UUUCUUUUAUUUUUUGGACUAA	UUAAUCCAAAAAGUGGAAGAAG	Cleavage	1
483025	Glyma18g46340.1	3	17.725	1	22	893	914	UUUCUUUUAUUUUUUGGACUAA	UUAGUGCGAAAGAUAAAGGAGA	Cleavage	1
483056	Glyma14g02300.1	0	10.971	1	21	472	492	UUUGAAAGAAUAAGAUGAGAA	UUCUCAUCUUAUUCUUUCAAA	Cleavage	1
483056	Glyma14g05040.1	2	18.506	1	21	1197	1217	UUUGAAAGAAUAAGAUGAGAA	UUCUCAUCUUAUUCUUUGGAA	Cleavage	1
483056	Glyma14g04870.2	2	18.506	1	21	1159	1179	UUUGAAAGAAUAAGAUGAGAA	UUCUCAUCUUAUUCUUUGGAA	Cleavage	1
483056	Glyma14g04870.3	2	16.288	1	21	1177	1197	UUUGAAAGAAUAAGAUGAGAA	UUCUCAUCUUAUUCUUUGGAA	Cleavage	1
483056	Glyma20g33520.2	1.5	12.193	1	21	1226	1246	UUUGAAAGAAUAAGAUGAGAA	UUCUCAUCUUAUGUUUUCAAA	Translation	1
483056	Glyma14g04710.2	2	19.292	1	21	1114	1134	UUUGAAAGAAUAAGAUGAGAA	UUCUCAUCUUAUUCUUUGGAA	Cleavage	1
483056	Glyma14g04620.1	2	14.177	1	21	947	967	UUUGAAAGAAUAAGAUGAGAA	UUCUCAUCUUAUUCUUUGGAA	Cleavage	1
483056	Glyma14g04640.1	2	16.137	1	21	1000	1020	UUUGAAAGAAUAAGAUGAGAA	UUCUCAUCUUAUUCUUUGGAA	Cleavage	1
483056	Glyma14g04750.1	2	18.432	1	21	820	840	UUUGAAAGAAUAAGAUGAGAA	UUCUCAUCUUAUUCUUUGGAA	Cleavage	1
483056	Glyma14g12540.1	2	20.083	1	21	824	844	UUUGAAAGAAUAAGAUGAGAA	UUCUCAUCUUAUUCUUUGGAA	Cleavage	1
483056	Glyma14g04660.2	2	13.337	1	21	631	651	UUUGAAAGAAUAAGAUGAGAA	UUCUCAUCUUAUUCUUUGGAA	Cleavage	1
483056	Glyma18g07010.1	2.5	10.107	1	21	379	399	UUUGAAAGAAUAAGAUGAGAA	UUUUCAUUUUAUUUUUUUAAG	Cleavage	1
483056	Glyma17g03863.1	2	15.056	1	20	2299	2318	UUUGAAAGAAUAAGAUGAGA	UUUUAUUUUAUUUUUUCAAA	Cleavage	1
483056	Glyma17g03863.2	2	15.056	1	20	2164	2183	UUUGAAAGAAUAAGAUGAGA	UUUUAUUUUAUUUUUUCAAA	Cleavage	1
483056	Glyma01g40090.1	3	11.81	1	21	1680	1700	UUUGAAAGAAUAAGAUGAGAA	UUUUUAUCUUAUUUUUUUAAC	Cleavage	1
483056	Glyma01g40090.2	3	11.81	1	21	1612	1632	UUUGAAAGAAUAAGAUGAGAA	UUUUUAUCUUAUUUUUUUAAC	Cleavage	1
483056	Glyma01g40090.3	3	11.81	1	21	1396	1416	UUUGAAAGAAUAAGAUGAGAA	UUUUUAUCUUAUUUUUUUAAC	Cleavage	1
483056	Glyma02g41420.2	2	9.278	1	20	957	976	UUUGAAAGAAUAAGAUGAGA	UCUUAUCUUAUUCUUUAAAA	Cleavage	1
483056	Glyma16g32130.2	3	19.022	1	21	79	99	UUUGAAAGAAUAAGAUGAGAA	UUCUUAUCUUGUUCUUUCUGA	Cleavage	1
483056	Glyma15g40080.2	3	14.664	1	21	156	176	UUUGAAAGAAUAAGAUGAGAA	UUCUCAUUUUAUUUUUUUUAA	Cleavage	1
483056	Glyma16g32130.3	3	19.022	1	21	79	99	UUUGAAAGAAUAAGAUGAGAA	UUCUUAUCUUGUUCUUUCUGA	Cleavage	1
483056	Glyma07g09370.1	3	9.481	1	21	2761	2781	UUUGAAAGAAUAAGAUGAGAA	UUUUCGUUUUAUUUUUUUAAG	Cleavage	1
483056	Glyma03g31670.3	2.5	7.783	1	21	61	81	UUUGAAAGAAUAAGAUGAGAA	UUCUCAUCUGAUUCUUGCAAA	Cleavage	1
483056	Glyma03g31670.1	2.5	7.783	1	21	61	81	UUUGAAAGAAUAAGAUGAGAA	UUCUCAUCUGAUUCUUGCAAA	Cleavage	1
483056	Glyma03g31670.2	2.5	7.783	1	21	61	81	UUUGAAAGAAUAAGAUGAGAA	UUCUCAUCUGAUUCUUGCAAA	Cleavage	1
483057	Glyma14g02300.1	0	10.971	1	22	471	492	UUUGAAAGAAUAAGAUGAGAAU	AUUCUCAUCUUAUUCUUUCAAA	Cleavage	1
483057	Glyma14g05040.1	2	18.506	1	22	1196	1217	UUUGAAAGAAUAAGAUGAGAAU	AUUCUCAUCUUAUUCUUUGGAA	Cleavage	1
483057	Glyma14g04870.2	2	18.506	1	22	1158	1179	UUUGAAAGAAUAAGAUGAGAAU	AUUCUCAUCUUAUUCUUUGGAA	Cleavage	1
483057	Glyma14g04870.3	2	16.288	1	22	1176	1197	UUUGAAAGAAUAAGAUGAGAAU	AUUCUCAUCUUAUUCUUUGGAA	Cleavage	1
483057	Glyma14g04620.1	2	14.177	1	22	946	967	UUUGAAAGAAUAAGAUGAGAAU	AUUCUCAUCUUAUUCUUUGGAA	Cleavage	1
483057	Glyma14g04710.2	2	19.292	1	22	1113	1134	UUUGAAAGAAUAAGAUGAGAAU	AUUCUCAUCUUAUUCUUUGGAA	Cleavage	1
483057	Glyma14g04640.1	2	16.137	1	22	999	1020	UUUGAAAGAAUAAGAUGAGAAU	AUUCUCAUCUUAUUCUUUGGAA	Cleavage	1
483057	Glyma14g04750.1	2	18.432	1	22	819	840	UUUGAAAGAAUAAGAUGAGAAU	AUUCUCAUCUUAUUCUUUGGAA	Cleavage	1
483057	Glyma14g12540.1	2	20.083	1	22	823	844	UUUGAAAGAAUAAGAUGAGAAU	AUUCUCAUCUUAUUCUUUGGAA	Cleavage	1
483057	Glyma14g04660.2	2	13.337	1	22	630	651	UUUGAAAGAAUAAGAUGAGAAU	AUUCUCAUCUUAUUCUUUGGAA	Cleavage	1
483057	Glyma20g33520.2	1.5	12.193	1	21	1226	1246	UUUGAAAGAAUAAGAUGAGAA	UUCUCAUCUUAUGUUUUCAAA	Translation	1
483057	Glyma01g40090.1	3	11.81	1	22	1679	1700	UUUGAAAGAAUAAGAUGAGAAU	AUUUUUAUCUUAUUUUUUUAAC	Cleavage	1
483057	Glyma01g40090.2	3	11.81	1	22	1611	1632	UUUGAAAGAAUAAGAUGAGAAU	AUUUUUAUCUUAUUUUUUUAAC	Cleavage	1
483057	Glyma01g40090.3	3	11.81	1	22	1395	1416	UUUGAAAGAAUAAGAUGAGAAU	AUUUUUAUCUUAUUUUUUUAAC	Cleavage	1
483057	Glyma18g06640.1	2	5.979	1	22	492	513	UUUGAAAGAAUAAGAUGAGAAU	AUUCUCAUGUUCUUCUUUCAAA	Translation	1
483057	Glyma18g06640.2	2	5.979	1	22	492	513	UUUGAAAGAAUAAGAUGAGAAU	AUUCUCAUGUUCUUCUUUCAAA	Translation	1
483057	Glyma18g07010.1	2.5	10.107	1	21	379	399	UUUGAAAGAAUAAGAUGAGAA	UUUUCAUUUUAUUUUUUUAAG	Cleavage	1
483057	Glyma17g03863.1	2	15.056	1	22	2297	2318	UUUGAAAGAAUAAGAUGAGAAU	AGUUUUAUUUUAUUUUUUCAAA	Cleavage	1
483057	Glyma17g03863.2	2	15.056	1	22	2162	2183	UUUGAAAGAAUAAGAUGAGAAU	AGUUUUAUUUUAUUUUUUCAAA	Cleavage	1
483057	Glyma17g05900.3	2.5	11.911	1	22	772	793	UUUGAAAGAAUAAGAUGAGAAU	AUUCUCAUCUUUCUCUUUCAGA	Translation	1
483057	Glyma19g23910.1	2.5	10.707	1	22	1867	1888	UUUGAAAGAAUAAGAUGAGAAU	AUUUUCAUAUUAUUAUUUCAAA	Cleavage	1
483057	Glyma02g41420.2	2	9.278	1	20	957	976	UUUGAAAGAAUAAGAUGAGA	UCUUAUCUUAUUCUUUAAAA	Cleavage	1
483610	Glyma07g17511.1	0	5.258	1	22	26	47	UUUGAUCGAAAAGAGAUAUGGG	CCCAUAUCUCUUUUCGAUCAAA	Cleavage	1
483610	Glyma09g21563.1	0.5	9.301	1	22	26	47	UUUGAUCGAAAAGAGAUAUGGG	CCCGUAUCUCUUUUCGAUCAAA	Cleavage	1
483610	Glyma07g17532.1	0.5	9.462	1	22	26	47	UUUGAUCGAAAAGAGAUAUGGG	CCCGUAUCUCUUUUCGAUCAAA	Cleavage	1
483610	Glyma02g35605.1	0.5	6.621	1	22	26	47	UUUGAUCGAAAAGAGAUAUGGG	CCCGUAUCUCUUUUCGAUCAAA	Cleavage	1
483610	Glyma15g35183.1	2	5.231	1	22	26	47	UUUGAUCGAAAAGAGAUAUGGG	CCCGUAUCUCUUUUCGCUCAAA	Cleavage	1
483610	Glyma14g22786.1	2	5.194	1	22	26	47	UUUGAUCGAAAAGAGAUAUGGG	CUCGUAUCUCUUUUCGCUCAAA	Cleavage	1
483610	Glyma15g19536.1	3	8.823	1	22	59	80	UUUGAUCGAAAAGAGAUAUGGG	CCCGUAUUUCUUUUCGCUCGAA	Cleavage	1
483610	Glyma06g31561.1	3	8.898	1	22	59	80	UUUGAUCGAAAAGAGAUAUGGG	CCCGUAUUUCUUUUCGCUCGAA	Cleavage	1
483610	Glyma13g00430.2	3	15.182	1	22	1514	1535	UUUGAUCGAAAAGAGAUAUGGG	CCCAUAUUUCUUUACCAUCAAA	Translation	1
483610	Glyma13g00430.1	3	15.182	1	22	1520	1541	UUUGAUCGAAAAGAGAUAUGGG	CCCAUAUUUCUUUACCAUCAAA	Translation	1
483610	Glyma06g05190.1	3	8.006	1	22	75	96	UUUGAUCGAAAAGAGAUAUGGG	UCCAUAUUUCUUUUUCAUUAAA	Cleavage	1
483610	Glyma07g24513.1	2.5	4.836	1	21	3730	3750	UUUGAUCGAAAAGAGAUAUGG	CCAUUUCUCUUUUCAAUCAAA	Cleavage	1
483610	Glyma09g04470.1	3	16.521	1	22	1281	1302	UUUGAUCGAAAAGAGAUAUGGG	CCUAUGUCUCUAUCCGAUCAAA	Translation	1
483610	Glyma06g34900.1	3	12.902	1	22	1535	1556	UUUGAUCGAAAAGAGAUAUGGG	UCCAUAUGUCUUUUUGAUGAAA	Cleavage	1
483610	Glyma09g00280.1	3	14.854	1	22	1491	1512	UUUGAUCGAAAAGAGAUAUGGG	UUCAAAUUUCUUUUUGGUCGAA	Cleavage	1
483610	Glyma18g51900.1	3	14.064	1	20	262	281	UUUGAUCGAAAAGAGAUAUG	GAUAUUUUUUUUUGAUCGAA	Cleavage	1
484838	Glyma14g13225.1	0	8.009	1	22	1153	1174	UUUGUAGUGAUGGAUAUUGGCU	AACCAAUAUCCAUCACUACAAA	Cleavage	1
484838	Glyma09g09661.1	0	11.952	1	22	3034	3055	UUUGUAGUGAUGGAUAUUGGCU	AACCAAUAUCCAUCACUACAAA	Cleavage	1
484838	Glyma20g13640.1	0	12.512	1	22	3535	3556	UUUGUAGUGAUGGAUAUUGGCU	AACCAAUAUCCAUCACUACAAA	Cleavage	1
484838	Glyma09g27746.1	0	15.222	1	22	4474	4495	UUUGUAGUGAUGGAUAUUGGCU	AACCAAUAUCCAUCACUACAAA	Cleavage	1
484838	Glyma05g06410.1	0.5	13.398	1	22	1223	1244	UUUGUAGUGAUGGAUAUUGGCU	AAUCAAUAUCCAUCACUACAAA	Cleavage	1
484838	Glyma15g19536.1	0.5	13.251	1	22	3736	3757	UUUGUAGUGAUGGAUAUUGGCU	AAUCAAUAUCCAUCACUACAAA	Cleavage	1
484838	Glyma06g31561.1	1.5	13.314	1	22	4171	4192	UUUGUAGUGAUGGAUAUUGGCU	AACCAAUAUCCAUCACCACAAA	Cleavage	1
484838	Glyma16g34700.1	1.5	18.762	1	20	520	539	UUUGUAGUGAUGGAUAUUGG	CCAAUAUCUAUUAUUACAAA	Cleavage	1
484838	Glyma02g41880.1	2.5	10.797	1	21	2082	2102	UUUGUAGUGAUGGAUAUUGGC	GCCGAUGUCCAUCAAUACAAA	Cleavage	1
484838	Glyma09g25070.1	2	13.548	1	20	878	897	UUUGUAGUGAUGGAUAUUGG	CCAAUAUCCAUCGUUACAAU	Cleavage	1
484838	Glyma09g25070.2	2	13.548	1	20	1034	1053	UUUGUAGUGAUGGAUAUUGG	CCAAUAUCCAUCGUUACAAU	Cleavage	1
484838	Glyma13g43661.2	3	24.592	1	21	290	310	UUUGUAGUGAUGGAUAUUGGC	GCUGAUGUUCAUCACUGCAAG	Cleavage	1
484838	Glyma16g30050.3	2.5	19.069	1	20	1026	1045	UUUGUAGUGAUGGAUAUUGG	CCAAUAUUCAUCGUUACAAC	Cleavage	1
484838	Glyma18g51000.4	2.5	17.207	1	20	1177	1196	UUUGUAGUGAUGGAUAUUGG	CCAAUAUUCAUCACUAAAGA	Cleavage	1
484838	Glyma18g51000.3	2.5	17.207	1	20	1177	1196	UUUGUAGUGAUGGAUAUUGG	CCAAUAUUCAUCACUAAAGA	Cleavage	1
484838	Glyma18g51000.2	2.5	17.207	1	20	1177	1196	UUUGUAGUGAUGGAUAUUGG	CCAAUAUUCAUCACUAAAGA	Cleavage	1
484838	Glyma09g27180.2	3	5.778	1	22	92	113	UUUGUAGUGAUGGAUAUUGGCU	ACUCAAUAUCCAUUAUUACCAA	Cleavage	1
485458	Glyma19g10051.1	2.5	19.241	1	22	280	301	UUUUAGUUGAAUGGUAUUGUAG	UUUCAAUGCCAUUCAACUAAAU	Cleavage	1
485458	Glyma04g43420.1	2.5	16.015	1	22	1628	1649	UUUUAGUUGAAUGGUAUUGUAG	UUUCAAUGCCAUUCAACUAAAU	Cleavage	1
485458	Glyma12g29330.1	3	22.398	1	22	1846	1867	UUUUAGUUGAAUGGUAUUGUAG	UUAUACUAUCAUUCAAUUAGAA	Cleavage	1
485458	Glyma15g05910.2	2.5	8.056	1	20	1713	1732	UUUUAGUUGAAUGGUAUUGU	AUAAUAUCAUUUAAUUAGAA	Cleavage	1
485458	Glyma15g05910.1	2.5	8.056	1	20	1947	1966	UUUUAGUUGAAUGGUAUUGU	AUAAUAUCAUUUAAUUAGAA	Cleavage	1
485458	Glyma19g42120.1	3	11.227	1	22	1753	1775	UUUUAGUUGAAUGGUA-UUGUAG	UUAUAAGUAUCAUUCAACUAAAA	Cleavage	1
485458	Glyma11g33831.1	3	22.175	1	21	576	596	UUUUAGUUGAAUGGUAUUGUA	UACAACACUGUUCAGCUAGAA	Cleavage	1
485458	Glyma18g29413.1	3	7.228	1	22	894	915	UUUUAGUUGAAUGGUAUUGUAG	UUACAGAACCAUCCAAUUAAAA	Translation	1
485458	Glyma05g01436.1	3	15.991	1	22	33	54	UUUUAGUUGAAUGGUAUUGUAG	CCACAAUACCAUUUAGGUAGAA	Cleavage	1
485458	Glyma19g28740.1	2.5	18.044	1	20	857	876	UUUUAGUUGAAUGGUAUUGU	AUUAUAUCAUUCAAUUAAAA	Cleavage	1
485458	Glyma19g40141.1	2.5	15.249	1	20	663	682	UUUUAGUUGAAUGGUAUUGU	GCAAUACAAUUUAAUUAAAA	Cleavage	1
485458	Glyma03g37521.1	2.5	13.498	1	20	976	995	UUUUAGUUGAAUGGUAUUGU	GCAAUACAAUUUAAUUAAAA	Cleavage	1
485825	Glyma01g31044.1	1.5	10.334	1	20	116	135	UUUUCUUGAGAAUUUGGCCU	AGUCCAAAUUUUCAAGAAAA	Cleavage	1
485825	Glyma08g19033.2	1.5	15.836	1	20	2099	2118	UUUUCUUGAGAAUUUGGCCU	AGGCCAGCUUCUCAAGAAAA	Cleavage	1
485825	Glyma08g19033.1	1.5	15.836	1	20	2099	2118	UUUUCUUGAGAAUUUGGCCU	AGGCCAGCUUCUCAAGAAAA	Cleavage	1
485825	Glyma20g32960.2	2	14.441	1	20	1090	1109	UUUUCUUGAGAAUUUGGCCU	AGGCCAAAUUAUCAAGAAAU	Translation	1
485825	Glyma09g22982.1	2.5	20.672	1	20	935	954	UUUUCUUGAGAAUUUGGCCU	AGGCCGAAUUCUCAAAAGAA	Cleavage	1
485825	Glyma14g03970.1	3	15.631	1	20	251	270	UUUUCUUGAGAAUUUGGCCU	GCGUCAAAUUCUCGAGAAAA	Cleavage	1
485825	Glyma16g05720.1	3	17.409	1	20	730	749	UUUUCUUGAGAAUUUGGCCU	UGGUCAAAUUCUUAAGGAAG	Cleavage	1
485825	Glyma19g26780.1	3	18.805	1	20	884	903	UUUUCUUGAGAAUUUGGCCU	CGGUCAAAUUCUUAAGGAAG	Cleavage	1
485825	Glyma19g26780.2	3	18.805	1	20	971	990	UUUUCUUGAGAAUUUGGCCU	CGGUCAAAUUCUUAAGGAAG	Cleavage	1
485825	Glyma04g02820.1	3	15.871	1	20	372	391	UUUUCUUGAGAAUUUGGCCU	GGGUUAAAUUCUCAAGAUAA	Cleavage	1
485825	Glyma08g38990.2	3	23.034	1	20	1924	1943	UUUUCUUGAGAAUUUGGCCU	AGGCCAAGUUUUUGAGAAGG	Cleavage	1
485825	Glyma18g20800.2	3	20.8	1	20	2244	2263	UUUUCUUGAGAAUUUGGCCU	AGGCUAAGUUUUUGAGAAGA	Cleavage	1
485825	Glyma18g20800.1	3	20.8	1	20	2244	2263	UUUUCUUGAGAAUUUGGCCU	AGGCUAAGUUUUUGAGAAGA	Cleavage	1
485825	Glyma08g38990.1	3	23.034	1	20	2339	2358	UUUUCUUGAGAAUUUGGCCU	AGGCCAAGUUUUUGAGAAGG	Cleavage	1
485825	Glyma07g03780.1	2.5	17.581	1	20	1676	1695	UUUUCUUGAGAAUUUGGCCU	AGGCUAACUUCUCAAGAGAG	Cleavage	1
485825	Glyma12g36001.1	3	19.703	1	20	518	537	UUUUCUUGAGAAUUUGGCCU	AUGCUAAAUUCUCAAGAGAU	Cleavage	1
485825	Glyma19g40160.1	3	11.823	1	20	1431	1450	UUUUCUUGAGAAUUUGGCCU	UGGCCAAUUUUUUAAGAAAA	Cleavage	1
485825	Glyma06g46450.2	3	13.785	1	20	1178	1197	UUUUCUUGAGAAUUUGGCCU	AGGACAAAUUUUCAGGAAAC	Cleavage	1
485826	Glyma01g31044.1	1.5	10.334	1	21	115	135	UUUUCUUGAGAAUUUGGCCUC	GAGUCCAAAUUUUCAAGAAAA	Cleavage	1
485826	Glyma09g22982.1	2.5	20.672	1	21	934	954	UUUUCUUGAGAAUUUGGCCUC	GAGGCCGAAUUCUCAAAAGAA	Cleavage	1
485826	Glyma08g19033.2	1.5	15.836	1	20	2099	2118	UUUUCUUGAGAAUUUGGCCU	AGGCCAGCUUCUCAAGAAAA	Cleavage	1
485826	Glyma08g19033.1	1.5	15.836	1	20	2099	2118	UUUUCUUGAGAAUUUGGCCU	AGGCCAGCUUCUCAAGAAAA	Cleavage	1
485826	Glyma08g38990.2	3	23.034	1	21	1923	1943	UUUUCUUGAGAAUUUGGCCUC	GAGGCCAAGUUUUUGAGAAGG	Cleavage	1
485826	Glyma18g20800.2	3	20.8	1	21	2243	2263	UUUUCUUGAGAAUUUGGCCUC	GAGGCUAAGUUUUUGAGAAGA	Cleavage	1
485826	Glyma18g20800.1	3	20.8	1	21	2243	2263	UUUUCUUGAGAAUUUGGCCUC	GAGGCUAAGUUUUUGAGAAGA	Cleavage	1
485826	Glyma08g38990.1	3	23.034	1	21	2338	2358	UUUUCUUGAGAAUUUGGCCUC	GAGGCCAAGUUUUUGAGAAGG	Cleavage	1
485826	Glyma20g32960.2	2	14.441	1	20	1090	1109	UUUUCUUGAGAAUUUGGCCU	AGGCCAAAUUAUCAAGAAAU	Translation	1
485826	Glyma12g36001.1	3	19.703	1	21	517	537	UUUUCUUGAGAAUUUGGCCUC	GAUGCUAAAUUCUCAAGAGAU	Cleavage	1
485826	Glyma15g42551.1	3	15.435	1	21	283	303	UUUUCUUGAGAAUUUGGCCUC	GAGGCUCAAUUUUUAAGAGAA	Cleavage	1
485826	Glyma08g16072.1	3	17.971	1	21	283	303	UUUUCUUGAGAAUUUGGCCUC	GAGGCUCAAUUUUUAAGAGAA	Cleavage	1
485826	Glyma15g42601.1	3	15.435	1	21	283	303	UUUUCUUGAGAAUUUGGCCUC	GAGGCUCAAUUUUUAAGAGAA	Cleavage	1
485826	Glyma08g18930.1	3	14.681	1	21	93	113	UUUUCUUGAGAAUUUGGCCUC	GAGGUCAGAGUUUCAAGAAAG	Cleavage	1
485826	Glyma14g03970.1	3	15.631	1	20	251	270	UUUUCUUGAGAAUUUGGCCU	GCGUCAAAUUCUCGAGAAAA	Cleavage	1
485826	Glyma14g23650.2	3	16.431	1	21	1265	1285	UUUUCUUGAGAAUUUGGCCUC	GGGGUCACAUUCUCAGGAAAG	Cleavage	1
485826	Glyma06g33725.3	2.5	14.835	1	21	1447	1467	UUUUCUUGAGAAUUUGGCCUC	GAUCCCAAAUUCUCAAGAGAA	Cleavage	1
485826	Glyma14g23650.3	3	16.431	1	21	1611	1631	UUUUCUUGAGAAUUUGGCCUC	GGGGUCACAUUCUCAGGAAAG	Cleavage	1
485826	Glyma06g18810.3	3	22.819	1	21	1788	1808	UUUUCUUGAGAAUUUGGCCUC	GAAGCCAAGUUUUUAAGAAGA	Cleavage	1
485826	Glyma06g18810.4	3	22.819	1	21	1841	1861	UUUUCUUGAGAAUUUGGCCUC	GAAGCCAAGUUUUUAAGAAGA	Cleavage	1
485826	Glyma16g05720.1	3	17.409	1	21	729	749	UUUUCUUGAGAAUUUGGCCUC	GUGGUCAAAUUCUUAAGGAAG	Cleavage	1
485826	Glyma19g26780.1	3	18.805	1	21	883	903	UUUUCUUGAGAAUUUGGCCUC	GCGGUCAAAUUCUUAAGGAAG	Cleavage	1
485826	Glyma06g18810.2	3	22.819	1	21	2059	2079	UUUUCUUGAGAAUUUGGCCUC	GAAGCCAAGUUUUUAAGAAGA	Cleavage	1
485826	Glyma19g26780.2	3	18.805	1	21	970	990	UUUUCUUGAGAAUUUGGCCUC	GCGGUCAAAUUCUUAAGGAAG	Cleavage	1
485826	Glyma06g18810.1	3	22.819	1	21	2186	2206	UUUUCUUGAGAAUUUGGCCUC	GAAGCCAAGUUUUUAAGAAGA	Cleavage	1
486068	Glyma13g04031.1	2.5	19.69	1	21	1170	1190	UUUUGGACUGAAGGGAGCUCC	GGAGCUCCCUUCACUCCAAUA	Cleavage	1
486068	Glyma13g04031.2	2.5	19.69	1	21	1402	1422	UUUUGGACUGAAGGGAGCUCC	GGAGCUCCCUUCACUCCAAUA	Cleavage	1
486068	Glyma15g35860.3	2.5	23.532	1	21	1311	1331	UUUUGGACUGAAGGGAGCUCC	GGAGCUCCCUUCACUCCAAUA	Cleavage	1
486068	Glyma20g11040.2	2.5	18.842	1	21	1515	1535	UUUUGGACUGAAGGGAGCUCC	GGAGCUCCCUUCACUCCAAUA	Cleavage	1
486068	Glyma15g35860.2	2.5	23.532	1	21	1343	1363	UUUUGGACUGAAGGGAGCUCC	GGAGCUCCCUUCACUCCAAUA	Cleavage	1
486068	Glyma13g25716.1	2.5	21.093	1	21	1330	1350	UUUUGGACUGAAGGGAGCUCC	GGAGCUCCCUUCACUCCAAUA	Cleavage	1
486068	Glyma13g25716.2	2.5	21.093	1	21	1820	1840	UUUUGGACUGAAGGGAGCUCC	GGAGCUCCCUUCACUCCAAUA	Cleavage	1
486068	Glyma15g35860.4	2.5	23.532	1	21	1920	1940	UUUUGGACUGAAGGGAGCUCC	GGAGCUCCCUUCACUCCAAUA	Cleavage	1
486068	Glyma20g11040.3	2.5	18.842	1	21	2410	2430	UUUUGGACUGAAGGGAGCUCC	GGAGCUCCCUUCACUCCAAUA	Cleavage	1
486068	Glyma06g47000.1	2	18.06	1	20	1334	1353	UUUUGGACUGAAGGGAGCUC	GAGCUCCCUUCACUCCAAAU	Cleavage	1
486068	Glyma06g47000.2	2	18.06	1	20	1334	1353	UUUUGGACUGAAGGGAGCUC	GAGCUCCCUUCACUCCAAAU	Cleavage	1
486068	Glyma04g15150.3	2	15.712	1	20	1346	1365	UUUUGGACUGAAGGGAGCUC	GAGCUCCCUUCACUCCAAAU	Cleavage	1
486068	Glyma04g15150.2	2	15.712	1	20	1346	1365	UUUUGGACUGAAGGGAGCUC	GAGCUCCCUUCACUCCAAAU	Cleavage	1
486068	Glyma12g03650.2	2	17.958	1	20	1764	1783	UUUUGGACUGAAGGGAGCUC	GAGCUUUCUUCAAUCCAAAA	Cleavage	1
486068	Glyma12g03650.1	2	17.958	1	20	2120	2139	UUUUGGACUGAAGGGAGCUC	GAGCUUUCUUCAAUCCAAAA	Cleavage	1
486068	Glyma07g14480.1	3	17.472	1	21	107	127	UUUUGGACUGAAGGGAGCUCC	GGAGCUCCAUUCGAUCCAAAG	Cleavage	1
486068	Glyma03g26830.2	3	18.047	1	21	107	127	UUUUGGACUGAAGGGAGCUCC	GGAGCUCCAUUCGAUCCAAAG	Cleavage	1
487097	Glyma18g53005.1	3	16.162	1	21	4819	4839	GAUCAUGUGGCAGUUUCACCU	GGGUGAAACUAUCAUAUGGUU	Translation	1
487097	Glyma09g28090.1	3	14.93	1	20	428	447	GAUCAUGUGGCAGUUUCACC	AGUGGAAGUGUCACAUGAUC	Cleavage	1
487097	Glyma16g32950.2	3	18.473	1	20	542	561	GAUCAUGUGGCAGUUUCACC	UGUGGAAGUGUCACAUGAUC	Cleavage	1
487097	Glyma18g14760.1	3	20.909	1	20	414	433	GAUCAUGUGGCAGUUUCACC	GGUGGAACUGCAAUAUGGUU	Translation	1
487097	Glyma17g21200.1	3	18.384	1	20	684	703	GAUCAUGUGGCAGUUUCACC	GGAGGAAUUGUCACAUGGUC	Cleavage	1
487489	Glyma18g36960.1	1.5	16.234	1	22	890	911	UUGACAGAAGAAAGGGAGCACA	UGUGCUCUCUCUCUUCUGUCAA	Cleavage	1
487489	Glyma02g30670.2	1.5	18.036	1	22	950	971	UUGACAGAAGAAAGGGAGCACA	UGUGCUCUCUCUCUUCUGUCAA	Cleavage	1
487489	Glyma16g05895.1	1.5	13.414	1	22	1084	1105	UUGACAGAAGAAAGGGAGCACA	UGUGCUCUCUAUCUUCUGUCAA	Cleavage	1
487489	Glyma19g32800.1	1.5	19.541	1	22	1127	1148	UUGACAGAAGAAAGGGAGCACA	UGUGCUCUCUCUCUUCUGUCAA	Cleavage	1
487489	Glyma19g26390.1	1.5	16.104	1	22	1460	1481	UUGACAGAAGAAAGGGAGCACA	UGUGCUCUCUAUCUUCUGUCAA	Cleavage	1
487489	Glyma16g05895.2	1.5	13.414	1	22	1544	1565	UUGACAGAAGAAAGGGAGCACA	UGUGCUCUCUAUCUUCUGUCAA	Cleavage	1
487489	Glyma03g29901.1	1.5	19.057	1	22	1137	1158	UUGACAGAAGAAAGGGAGCACA	UGUGCUCUCUCUCUUCUGUCAA	Cleavage	1
487489	Glyma01g08056.3	2	16.458	1	22	1230	1251	UUGACAGAAGAAAGGGAGCACA	UGUGCUCUCUCUCUUCUGUCAG	Cleavage	1
487489	Glyma02g13371.1	2	16.24	1	22	1249	1270	UUGACAGAAGAAAGGGAGCACA	UGUGCUCUCUCUCUUCUGUCAG	Cleavage	1
487489	Glyma01g08056.2	2	16.458	1	22	1273	1294	UUGACAGAAGAAAGGGAGCACA	UGUGCUCUCUCUCUUCUGUCAG	Cleavage	1
487489	Glyma01g08056.1	2	16.458	1	22	1396	1417	UUGACAGAAGAAAGGGAGCACA	UGUGCUCUCUCUCUUCUGUCAG	Cleavage	1
487489	Glyma02g13371.2	2	16.24	1	22	1387	1408	UUGACAGAAGAAAGGGAGCACA	UGUGCUCUCUCUCUUCUGUCAG	Cleavage	1
487489	Glyma11g36980.6	1.5	10.158	1	21	1232	1252	UUGACAGAAGAAAGGGAGCAC	GUGCUCUCUCUCUUCUGUCAA	Cleavage	1
487489	Glyma06g17700.3	2.5	12.046	1	22	1283	1304	UUGACAGAAGAAAGGGAGCACA	UGUGCUCUCUCUCUUCUGUCAU	Cleavage	1
487489	Glyma04g37391.1	2.5	13.309	1	22	1306	1327	UUGACAGAAGAAAGGGAGCACA	UGUGCUCUCUCUCUUCUGUCAU	Cleavage	1
487489	Glyma06g17700.2	2.5	12.046	1	22	1409	1430	UUGACAGAAGAAAGGGAGCACA	UGUGCUCUCUCUCUUCUGUCAU	Cleavage	1
487489	Glyma11g36980.5	1.5	10.158	1	21	1369	1389	UUGACAGAAGAAAGGGAGCAC	GUGCUCUCUCUCUUCUGUCAA	Cleavage	1
487489	Glyma04g32002.1	2.5	20.422	1	22	1925	1946	UUGACAGAAGAAAGGGAGCACA	UGUGCUCUCUCUCUUCUGUCAU	Cleavage	1
487489	Glyma0005s50.1	2.5	13.629	1	22	1900	1921	UUGACAGAAGAAAGGGAGCACA	UGUGCUCUCUCUCUUCUGUCAU	Cleavage	1
487489	Glyma17g08840.2	2.5	14.076	1	22	1889	1910	UUGACAGAAGAAAGGGAGCACA	UGUGCUCUCUCUCUUCUGUCAU	Cleavage	1
487489	Glyma0005s50.2	2.5	13.629	1	22	1900	1921	UUGACAGAAGAAAGGGAGCACA	UGUGCUCUCUCUCUUCUGUCAU	Cleavage	1
489095	Glyma04g05060.1	3	12.026	1	20	43	62	AGAUCAUGUGGCAGUUUCAC	UUGAAAUUGCCACAUGAACU	Cleavage	1
489095	Glyma11g35500.1	3	22.192	1	21	399	419	AGAUCAUGUGGCAGUUUCACC	GGUGGAGCUUCAACAUGAUCU	Translation	1
489095	Glyma18g02910.1	3	24.199	1	21	428	448	AGAUCAUGUGGCAGUUUCACC	GGUGGAGCUUCAACAUGAUCU	Translation	1
489095	Glyma09g28090.1	3	14.904	1	20	429	448	AGAUCAUGUGGCAGUUUCAC	GUGGAAGUGUCACAUGAUCA	Cleavage	1
489095	Glyma16g32950.2	3	18.472	1	20	543	562	AGAUCAUGUGGCAGUUUCAC	GUGGAAGUGUCACAUGAUCA	Cleavage	1
537951	Glyma07g07870.1	2.5	12.879	1	20	5	24	AGCUGCUUAGCUAUGGAUCC	GGGUACAUAGCUAGGUAGCU	Cleavage	1
537951	Glyma02g09535.1	3	14.816	1	20	912	931	AGCUGCUUAGCUAUGGAUCC	GGGACCAUAGUUAAGCAGCA	Cleavage	1
537951	Glyma16g34000.2	3	14.412	1	20	2616	2635	AGCUGCUUAGCUAUGGAUCC	UGAUCCAUAUCUCAGCAGCU	Translation	1
537951	Glyma16g34070.1	3	12.476	1	20	2598	2617	AGCUGCUUAGCUAUGGAUCC	UGAUCCAUAUCUCAGCAGCU	Translation	1
537951	Glyma16g34070.2	3	12.476	1	20	2641	2660	AGCUGCUUAGCUAUGGAUCC	UGAUCCAUAUCUCAGCAGCU	Translation	1
537951	Glyma16g34030.1	3	13.945	1	20	3305	3324	AGCUGCUUAGCUAUGGAUCC	UGAUCCAUAUCUCAGCAGCU	Translation	1
537951	Glyma16g34078.1	3	16.312	1	20	3354	3373	AGCUGCUUAGCUAUGGAUCC	UGAUCCAUAUCUCAGCAGCU	Translation	1
537951	Glyma16g34078.2	3	16.312	1	20	3455	3474	AGCUGCUUAGCUAUGGAUCC	UGAUCCAUAUCUCAGCAGCU	Translation	1
551690	Glyma06g46830.1	2.5	15.538	1	21	1380	1400	UAUUAGUUAGAUUAGUUAGAU	AUCUAACUAGUUUAACUAAGA	Cleavage	1
551690	Glyma13g42250.1	2.5	10.398	1	20	1175	1194	UAUUAGUUAGAUUAGUUAGA	AUUAACUAAUCUGAUUAAUA	Cleavage	1
551690	Glyma02g05725.1	3	12.848	1	21	440	460	UAUUAGUUAGAUUAGUUAGAU	AUCUAACCAAUUUAACUGAUU	Cleavage	1
551690	Glyma13g04860.1	2.5	14.028	1	21	126	146	UAUUAGUUAGAUUAGUUAGAU	GUCUAACAAUUCUAGCUAAUA	Cleavage	1
551690	Glyma09g25080.2	3	21.548	1	20	831	850	UAUUAGUUAGAUUAGUUAGA	GCCAACUGAUCUAAUUAAUA	Cleavage	1
551690	Glyma10g28110.1	3	12.698	1	20	1956	1975	UAUUAGUUAGAUUAGUUAGA	UUUAACUAAAUUAACUAAUU	Translation	1
551690	Glyma01g20950.1	3	10.052	1	21	2059	2080	UAUUAGU-UAGAUUAGUUAGAU	AUCUAACUAAUGUAUACUAAUA	Translation	1
552928	Glyma08g39420.2	3	11.417	1	21	315	335	AUUUUAUGUAGAUUUAGAGGU	ACUUCUAGAUUUGUAUAAAGU	Cleavage	1
552928	Glyma08g22020.1	2.5	5.314	1	20	786	805	AUUUUAUGUAGAUUUAGAGG	CUUCUAAAUCUGCUUAAAAU	Cleavage	1
552928	Glyma11g16120.1	3	6.321	1	21	17	37	AUUUUAUGUAGAUUUAGAGGU	ACCUCAAAAUCUAUAUAAUAU	Cleavage	1
552928	Glyma17g06520.1	3	10.713	1	21	3846	3866	AUUUUAUGUAGAUUUAGAGGU	AUUUUUAAAUUUAGAUAAAAU	Cleavage	1
552928	Glyma17g06520.2	3	10.713	1	21	4190	4210	AUUUUAUGUAGAUUUAGAGGU	AUUUUUAAAUUUAGAUAAAAU	Cleavage	1
552928	Glyma11g19910.1	2.5	17.214	1	20	176	195	AUUUUAUGUAGAUUUAGAGG	CCUCUGAAUUUAAAUGAAAU	Cleavage	1
552928	Glyma13g26380.2	3	14.049	1	20	1993	2012	AUUUUAUGUAGAUUUAGAGG	CCUUUGAAUUUACAUAAACU	Cleavage	1
552928	Glyma13g26380.5	3	14.049	1	20	1993	2012	AUUUUAUGUAGAUUUAGAGG	CCUUUGAAUUUACAUAAACU	Cleavage	1
552928	Glyma13g26380.3	3	14.049	1	20	2013	2032	AUUUUAUGUAGAUUUAGAGG	CCUUUGAAUUUACAUAAACU	Cleavage	1
552928	Glyma13g26380.4	3	14.049	1	20	2013	2032	AUUUUAUGUAGAUUUAGAGG	CCUUUGAAUUUACAUAAACU	Cleavage	1
552928	Glyma01g12955.1	3	13.166	1	21	460	480	AUUUUAUGUAGAUUUAGAGGU	GCUUCUAAAACUACAGAAAAU	Cleavage	1
552928	Glyma18g33521.1	3	12.083	1	21	1189	1209	AUUUUAUGUAGAUUUAGAGGU	AGCUCCAAAUCUGUAUAAAAU	Cleavage	1
569114	Glyma02g16123.1	3	21.58	1	20	649	668	GCGUAUGAGGAGCCAAGCAU	AUGCUGGGCUUCUCAUAUGG	Cleavage	1
595769	Glyma05g06410.1	1	14.641	1	22	1655	1676	UUUUGACCGAGACUUUAAUGGC	GUCAUUAAAGUCCCGGUCAAAA	Translation	1
595769	Glyma10g32380.1	3	15.092	1	21	1255	1275	UUUUGACCGAGACUUUAAUGG	CCAUUAGAGUCUCUGACAAAA	Cleavage	1
595769	Glyma20g22430.1	3	21.836	1	21	961	981	UUUUGACCGAGACUUUAAUGG	CCGUUAAGGACUUGGUUAAAA	Cleavage	1
595769	Glyma20g35240.1	3	14.178	1	21	1012	1032	UUUUGACCGAGACUUUAAUGG	CUAUUAAAGUCUCAGACAAAA	Cleavage	1
595769	Glyma08g41670.1	3	22.354	1	21	1171	1191	UUUUGACCGAGACUUUAAUGG	CUGGUGAGGUCUCGGUCAAAA	Cleavage	1
595769	Glyma18g14400.3	3	18.428	1	21	1157	1177	UUUUGACCGAGACUUUAAUGG	CUGGUGAGGUCUCGGUCAAAA	Cleavage	1
595769	Glyma02g05580.2	2.5	15.647	1	22	2157	2178	UUUUGACCGAGACUUUAAUGGC	GACAUUAGUGUUUUGGUCAAAA	Cleavage	1
595769	Glyma19g07665.1	3	17.365	1	20	216	235	UUUUGACCGAGACUUUAAUG	UAUUGGAGUCUUGGUUGAAA	Cleavage	1
595769	Glyma09g13820.2	3	18.144	1	22	112	133	UUUUGACCGAGACUUUAAUGGC	GACAUUAAUGUUUCGGUUAAGG	Cleavage	1
719627	Glyma08g02980.1	3	12.884	1	21	13	33	CGGCGUGAUAUUGGUACGGCU	GGCAGUAUCAGUAUCACGCCU	Cleavage	1
719715	Glyma11g04540.1	3	18.931	1	20	1939	1958	UGAUAUUGGUACGGCUCAUC	GAUGGGUUGUAUCAAUAUCU	Cleavage	1
719715	Glyma01g40780.1	3	21.792	1	20	2258	2277	UGAUAUUGGUACGGCUCAUC	GAUGGGUUGUAUCAAUAUCU	Cleavage	1
719715	Glyma18g53510.1	3	15.672	1	21	1315	1335	UGAUAUUGGUACGGCUCAUCU	GGAUGACCUGUACCAAUAUAA	Cleavage	1
719715	Glyma10g27800.1	3	15.438	1	21	1978	1998	UGAUAUUGGUACGGCUCAUCU	AGAUGAGCACUGCCAAUAUUA	Cleavage	1

## Sheet: Table S4
Table S4: GO terms enriched among the targets of novel miRNA
GO_acc	term_type	Term	queryitem	querytotal	Input	bgitem	bgtotal	Background	pvalue	FDR	entries
GO:0046274	P	lignin catabolic	13	448	2.90179	54	60319	0.089524	2.1e-16	3.7e-14	// Glyma03g14450.1 // Glyma18g38710.1 // Glyma07g17150.1 // Glyma12g14230.1 // Glyma18g02690.1 // Glyma12g06480.1 // Glyma18g42520.1 // Glyma11g14600.1 // Glyma01g26750.1 // Glyma18g41870.1 // Glyma11g35700.1 // Glyma18g07240.1 // Glyma08g47380.1
GO:0046271	P	phenylpropanoid catabolic	13	448	2.90179	54	60319	0.089524	2.1e-16	3.7e-14	// Glyma03g14450.1 // Glyma18g38710.1 // Glyma07g17150.1 // Glyma12g14230.1 // Glyma18g02690.1 // Glyma12g06480.1 // Glyma18g42520.1 // Glyma11g14600.1 // Glyma01g26750.1 // Glyma18g41870.1 // Glyma11g35700.1 // Glyma18g07240.1 // Glyma08g47380.1
GO:0042219	P	cellular amino acid derivative catabolic	15	448	3.34821	89	60319	0.147549	3.4e-16	3.7e-14	// Glyma03g14450.1 // Glyma18g38710.1 // Glyma07g17150.1 // Glyma18g05860.1 // Glyma12g14230.1 // Glyma13g06880.1 // Glyma18g02690.1 // Glyma12g06480.1 // Glyma18g42520.1 // Glyma11g14600.1 // Glyma01g26750.1 // Glyma18g41870.1 // Glyma11g35700.1 // Glyma18g07240.1 // Glyma08g47380.1
GO:0019439	P	aromatic compound catabolic	15	448	3.34821	90	60319	0.149207	4e-16	3.7e-14	// Glyma03g14450.1 // Glyma18g38710.1 // Glyma07g17150.1 // Glyma18g05860.1 // Glyma12g14230.1 // Glyma13g06880.1 // Glyma18g02690.1 // Glyma12g06480.1 // Glyma18g42520.1 // Glyma11g14600.1 // Glyma01g26750.1 // Glyma18g41870.1 // Glyma11g35700.1 // Glyma18g07240.1 // Glyma08g47380.1
GO:0010248	P	transmembrane electrochemical gradient	6	448	1.33929	13	60319	0.0215521	2.9e-10	2.2e-08	// Glyma07g03220.2 // Glyma07g03220.1 // Glyma08g22880.1 // Glyma13g23170.3 // Glyma13g23170.2 // Glyma13g23170.1
GO:0048464	P	flower calyx development	7	448	1.5625	30	60319	0.0497356	2.3e-09	1.2e-07	// Glyma04g43350.1 // Glyma13g40030.1 // Glyma12g29720.1 // Glyma12g08110.1 // Glyma14g33730.1 // Glyma11g20490.1 // Glyma13g02410.1
GO:0048442	P	sepal development	7	448	1.5625	30	60319	0.0497356	2.3e-09	1.2e-07	// Glyma04g43350.1 // Glyma13g40030.1 // Glyma12g29720.1 // Glyma12g08110.1 // Glyma14g33730.1 // Glyma11g20490.1 // Glyma13g02410.1
GO:0048829	P	root cap development	7	448	1.5625	36	60319	0.0596827	9.1e-09	4.3e-07	// Glyma04g43350.1 // Glyma13g40030.1 // Glyma12g29720.1 // Glyma12g08110.1 // Glyma14g33730.1 // Glyma11g20490.1 // Glyma13g02410.1
GO:0009554	P	megasporogenesis	6	448	1.33929	22	60319	0.0364728	1.2e-08	4.9e-07	// Glyma18g36960.1 // Glyma12g27330.1 // Glyma13g24590.1 // Glyma13g35000.1 // Glyma12g35460.1 // Glyma07g31880.1
GO:0031540	P	regulation of anthocyanin biosynthesis	7	448	1.5625	45	60319	0.0746034	4.7e-08	1.6e-06	// Glyma04g43350.1 // Glyma13g40030.1 // Glyma12g29720.1 // Glyma12g08110.1 // Glyma14g33730.1 // Glyma11g20490.1 // Glyma13g02410.1
GO:0009808	P	lignin metabolic	14	448	3.125	282	60319	0.467514	4.8e-08	1.6e-06	// Glyma03g14450.1 // Glyma18g38710.1 // Glyma18g12280.1 // Glyma07g17150.1 // Glyma12g14230.1 // Glyma18g02690.1 // Glyma12g06480.1 // Glyma18g42520.1 // Glyma11g14600.1 // Glyma01g26750.1 // Glyma18g41870.1 // Glyma11g35700.1 // Glyma18g07240.1 // Glyma08g47380.1
GO:0010321	P	regulation of vegetative phase change	5	448	1.11607	17	60319	0.0281835	1.3e-07	3.9e-06	// Glyma13g24590.1 // Glyma12g35460.1 // Glyma12g27330.1 // Glyma07g31880.1 // Glyma13g35000.1
GO:0015698	P	inorganic anion transport	12	448	2.67857	217	60319	0.359754	1.3e-07	3.9e-06	// Glyma06g11150.1 // Glyma13g31290.1 // Glyma10g04230.1 // Glyma13g02080.1 // Glyma15g08040.1 // Glyma13g24810.1 // Glyma08g14700.1 // Glyma11g36210.1 // Glyma14g34210.1 // Glyma07g31630.1 // Glyma18g02240.1 // Glyma14g34210.2
GO:0055114	P	oxidation reduction	22	448	4.91071	776	60319	1.28649	2.3e-07	6.2e-06	// Glyma18g53510.1 // Glyma18g46340.1 // Glyma07g17150.1 // Glyma12g14230.1 // Glyma07g05490.2 // Glyma07g05490.1 // Glyma18g41870.1 // Glyma18g02690.1 // Glyma11g14600.1 // Glyma05g35830.1 // Glyma03g14450.1 // Glyma18g38710.1 // Glyma01g28850.1 // Glyma18g07240.1 // Glyma16g02010.1 // Glyma16g02010.3 // Glyma12g06480.1 // Glyma18g42520.1 // Glyma01g26750.1 // Glyma11g35700.1 // Glyma15g38110.1 …
GO:0009834	P	secondary cell wall biogenesis	10	448	2.23214	167	60319	0.276861	6.9e-07	1.7e-05	// Glyma03g14450.1 // Glyma18g38710.1 // Glyma12g14230.1 // Glyma12g06480.1 // Glyma11g19910.1 // Glyma11g14600.1 // Glyma01g26750.1 // Glyma18g42520.1 // Glyma18g07240.1 // Glyma08g47380.1
GO:0031537	P	regulation of anthocyanin metabolic	7	448	1.5625	68	60319	0.112734	8.6e-07	1.8e-05	// Glyma04g43350.1 // Glyma13g40030.1 // Glyma12g29720.1 // Glyma12g08110.1 // Glyma14g33730.1 // Glyma11g20490.1 // Glyma13g02410.1
GO:0048830	P	adventitious root development	7	448	1.5625	67	60319	0.111076	7.8e-07	1.8e-05	// Glyma04g43350.1 // Glyma13g40030.1 // Glyma12g29720.1 // Glyma12g08110.1 // Glyma14g33730.1 // Glyma11g20490.1 // Glyma13g02410.1
GO:0008272	P	sulfate transport	7	448	1.5625	68	60319	0.112734	8.6e-07	1.8e-05	// Glyma06g11150.1 // Glyma13g02080.1 // Glyma08g14700.1 // Glyma11g36210.1 // Glyma14g34210.1 // Glyma18g02240.1 // Glyma14g34210.2
GO:0009962	P	regulation of flavonoid biosynthetic	8	448	1.78571	106	60319	0.175732	1.6e-06	3.1e-05	// Glyma04g43350.1 // Glyma13g40030.1 // Glyma12g29720.1 // Glyma12g08110.1 // Glyma14g33730.1 // Glyma11g20490.1 // Glyma18g12280.1 // Glyma13g02410.1
GO:0009698	P	phenylpropanoid metabolic	24	448	5.35714	1023	60319	1.69598	1.9e-06	3.6e-05	// Glyma07g17150.1 // Glyma12g14230.1 // Glyma12g08110.1 // Glyma14g33730.1 // Glyma04g43350.1 // Glyma18g12280.1 // Glyma13g02410.1 // Glyma18g41870.1 // Glyma19g44660.1 // Glyma20g32500.1 // Glyma18g02690.1 // Glyma11g20490.1 // Glyma11g14600.1 // Glyma03g14450.1 // Glyma18g38710.1 // Glyma13g40030.1 // Glyma18g07240.1 // Glyma12g29720.1 // Glyma12g06480.1 // Glyma18g42520.1 // Glyma14g36070.1 …
GO:0009738	P	abscisic acid mediated signaling	17	448	3.79464	575	60319	0.953265	2.9e-06	5.1e-05	// Glyma07g33600.3 // Glyma09g32660.2 // Glyma10g36760.1 // Glyma13g40030.1 // Glyma09g32660.3 // Glyma12g29720.1 // Glyma05g35830.1 // Glyma11g20490.1 // Glyma14g33730.1 // Glyma02g02290.1 // Glyma12g08110.1 // Glyma06g47000.1 // Glyma01g34820.1 // Glyma04g43350.1 // Glyma09g32660.1 // Glyma13g02410.1 // Glyma07g14480.1
GO:0048465	P	corolla development	10	448	2.23214	201	60319	0.333228	3.7e-06	5.9e-05	// Glyma18g02910.1 // Glyma04g43350.1 // Glyma13g40030.1 // Glyma12g29720.1 // Glyma12g08110.1 // Glyma14g33730.1 // Glyma11g20490.1 // Glyma07g18320.1 // Glyma13g02410.1 // Glyma11g35500.1
GO:0048441	P	petal development	10	448	2.23214	201	60319	0.333228	3.7e-06	5.9e-05	// Glyma18g02910.1 // Glyma04g43350.1 // Glyma13g40030.1 // Glyma12g29720.1 // Glyma12g08110.1 // Glyma14g33730.1 // Glyma11g20490.1 // Glyma07g18320.1 // Glyma13g02410.1 // Glyma11g35500.1
GO:0008471	F	laccase activity	13	448	2.90179	60	60319	0.0994711	9.4e-16	1.1e-13	// Glyma03g14450.1 // Glyma18g38710.1 // Glyma07g17150.1 // Glyma12g14230.1 // Glyma18g02690.1 // Glyma12g06480.1 // Glyma18g42520.1 // Glyma11g14600.1 // Glyma01g26750.1 // Glyma18g41870.1 // Glyma11g35700.1 // Glyma18g07240.1 // Glyma08g47380.1
GO:0016682	F	oxidoreductase activity, acting on diphenols and related substances	13	448	2.90179	108	60319	0.179048	2.7e-12	1.6e-10	// Glyma03g14450.1 // Glyma18g38710.1 // Glyma07g17150.1 // Glyma12g14230.1 // Glyma18g02690.1 // Glyma12g06480.1 // Glyma18g42520.1 // Glyma11g14600.1 // Glyma01g26750.1 // Glyma18g41870.1 // Glyma11g35700.1 // Glyma18g07240.1 // Glyma08g47380.1
GO:0009678	F	hydrogen-translocating pyrophosphatase activity	7	448	1.5625	21	60319	0.0348149	1.4e-10	4.8e-09	// Glyma07g03220.2 // Glyma07g03220.1 // Glyma08g24120.4 // Glyma08g22880.1 // Glyma13g23170.3 // Glyma13g23170.2 // Glyma13g23170.1
GO:0005507	F	copper ion binding	17	448	3.79464	443	60319	0.734429	8.1e-08	1.9e-06	// Glyma03g14450.1 // Glyma18g38710.1 // Glyma07g17150.1 // Glyma06g18810.1 // Glyma06g18810.2 // Glyma18g20800.1 // Glyma18g02690.1 // Glyma18g07240.1 // Glyma18g42520.1 // Glyma08g38990.1 // Glyma11g14600.1 // Glyma12g06480.1 // Glyma01g26750.1 // Glyma18g41870.1 // Glyma11g35700.1 // Glyma12g14230.1 // Glyma08g47380.1
GO:0004219	F	pyroglutamyl-peptidase I activity	5	448	1.11607	16	60319	0.0265256	9.5e-08	1.9e-06	// Glyma10g28560.2 // Glyma10g28560.3 // Glyma10g28560.1 // Glyma20g22630.1 // Glyma20g22630.3
GO:0004427	F	inorganic diphosphatase activity	8	448	1.78571	79	60319	0.13097	1.6e-07	2.8e-06	// Glyma07g03220.2 // Glyma07g03220.1 // Glyma08g24120.4 // Glyma08g22880.1 // Glyma13g32660.1 // Glyma13g23170.3 // Glyma13g23170.2 // Glyma13g23170.1
GO:0008271	F	secondary active sulfate transmembrane transporter activity	7	448	1.5625	58	60319	0.0961554	2.8e-07	4.2e-06	// Glyma06g11150.1 // Glyma13g02080.1 // Glyma08g14700.1 // Glyma11g36210.1 // Glyma14g34210.1 // Glyma18g02240.1 // Glyma14g34210.2
GO:0015116	F	sulfate transmembrane transporter activity	7	448	1.5625	76	60319	0.125997	1.8e-06	2.4e-05	// Glyma06g11150.1 // Glyma13g02080.1 // Glyma08g14700.1 // Glyma11g36210.1 // Glyma14g34210.1 // Glyma18g02240.1 // Glyma14g34210.2
GO:0048046	C	apoplast	14	448	3.125	440	60319	0.729455	9e-06	0.00081	// Glyma03g14450.1 // Glyma18g38710.1 // Glyma07g17150.1 // Glyma12g14230.1 // Glyma18g02690.1 // Glyma12g06480.1 // Glyma18g42520.1 // Glyma11g14600.1 // Glyma01g26750.1 // Glyma17g17850.1 // Glyma18g41870.1 // Glyma11g35700.1 // Glyma18g07240.1 // Glyma08g47380.1
GO:0010008	C	endosome membrane	7	448	1.5625	128	60319	0.212205	5.6e-05	0.0017	// Glyma07g03220.2 // Glyma07g03220.1 // Glyma08g22880.1 // Glyma14g03970.1 // Glyma13g23170.3 // Glyma13g23170.2 // Glyma13g23170.1
GO:0044440	C	endosomal part	7	448	1.5625	128	60319	0.212205	5.6e-05	0.0017	// Glyma07g03220.2 // Glyma07g03220.1 // Glyma08g22880.1 // Glyma14g03970.1 // Glyma13g23170.3 // Glyma13g23170.2 // Glyma13g23170.1

## Sheet: Table S5
Table S5. The number of blocks identified in the six pairwise comparisons.
Pairwise comparison	Organ	Up regulation	Down regulation	Total
FR vs. Dark	Cotyledon	6	5	11
	Hook concave	35	22	57
	Hook convex	55	84	139
	Hypocotyl	3	22	25
	treatment	Higher in hook convex	Higher in hook concave	Total
Hook convex vs. hook concave	Dark	1	3	4
	FR	21	5	26

## Sheet: Table S6
Table S6	Far-red (FR) light responsive blocks identified from the cotyledons, hook convex, hook concave and hypocotyl generating known miRNA.
Organ	Block ID*	Dark (RPM)	FR (RPM)	log2 Fold Change	Block position	Top hit in miRbase with the key seq**	key seq**
cotyledon	Gm02.149	387	177	-1.13	Gm02:307304..307602	gma-miR167e	TGAAGCTGCCAGCCTGATCTTA
hook concave	Gm13.18539	63	127	1	Gm13:43804583..43805113	aly-miR396b	TTCCACAGCTTTCTTGAACTT
	Gm15.300	63	127	1.01	Gm15:556395..556787	aly-miR396b	TTCCACAGCTTTCTTGAACTT
	Gm12.9897	15	31	1.03	Gm12:33696146..33696357	csi-miR530a	TGCATTTGCACCTGCGCTTTG
	Gm17.5980	318	834	1.39	Gm17:10098758..10102216	gma-miR1509a	TTAATCAAGGAAATCACGGTCG
	Gm05.3322	100	230	1.2	Gm05:7772467..7775163	gma-miR1509b	TTAATCAAGGAAATCACGGTTG
	Gm10.15054	701	2250	1.68	Gm10:48573721..48574359	gso-miR2218	TTGCCGATTCCACCCATTCCTA
	Gm04.887	40	151	1.94	Gm04:1508114..1509000	vvi-miR394c	TTGGCATTCTGTCCACCTCC
	Gm05.10146	41	157	1.92	Gm05:35741902..35743861	vvi-miR394c	TTGGCATTCTGTCCACCTCC
	Gm06.864	40	151	1.94	Gm06:1501604..1502554	vvi-miR394c	TTGGCATTCTGTCCACCTCC
	Gm08.5897	39	156	1.98	Gm08:9879546..9880150	vvi-miR394c	TTGGCATTCTGTCCACCTCC
	Gm14.13532	49	164	1.76	Gm14:48984867..48985154	vvi-miR394c	TTGGCATTCTGTCCACCTCC
	Gm15.2147	40	157	1.96	Gm15:3767166..3767249	vvi-miR394c	TTGGCATTCTGTCCACCTCC
hook convex	Gm13.18539	54	108	1	Gm13:43804583..43805113	aly-miR396b	TTCCACAGCTTTCTTGAACTT
	Gm15.300	54	108	1.01	Gm15:556395..556787	aly-miR396b	TTCCACAGCTTTCTTGAACTT
	Gm02.7291	39	263	2.73	Gm02:14340584..14341301	ctr-miR166	TCGGACCAGGCTTCATTCCCC
	Gm10.10775	68	305	2.16	Gm10:41242896..41243650	ctr-miR166	TCGGACCAGGCTTCATTCCCC
	Gm10.1652	64	287	2.16	Gm10:2905003..2905494	ctr-miR166	TCGGACCAGGCTTCATTCCCC
	Gm20.12271	68	305	2.16	Gm20:43105258..43105973	ctr-miR166	TCGGACCAGGCTTCATTCCCC
	Gm09.7539	1181	2770	1.23	Gm09:28530236..28532771	gma-miR1508a	TAGAAAGGGAAATAGCAGTTG
	Gm17.5980	298	648	1.12	Gm17:10098758..10102216	gma-miR1509a	TTAATCAAGGAAATCACGGTCG
	Gm10.15054	648	1936	1.58	Gm10:48573721..48574359	gso-miR2218	TTGCCGATTCCACCCATTCCTA
	Gm04.887	32	149	2.2	Gm04:1508114..1509000	vvi-miR394c	TTGGCATTCTGTCCACCTCC
	Gm05.10146	34	154	2.19	Gm05:35741902..35743861	vvi-miR394c	TTGGCATTCTGTCCACCTCC
	Gm06.864	32	148	2.2	Gm06:1501604..1502554	vvi-miR394c	TTGGCATTCTGTCCACCTCC
	Gm08.5897	32	154	2.28	Gm08:9879546..9880150	vvi-miR394c	TTGGCATTCTGTCCACCTCC
	Gm14.13532	45	160	1.81	Gm14:48984867..48985154	vvi-miR394c	TTGGCATTCTGTCCACCTCC
	Gm15.2147	33	157	2.26	Gm15:3767166..3767249	vvi-miR394c	TTGGCATTCTGTCCACCTCC
hypocotyl	Gm09.12471	176	85	-1.05	Gm09:41353166..41353520	ath-miR168a	TCGCTTGGTGCAGGTCGGGAA
	Gm10.10775	149	45	-1.75	Gm10:41242896..41243650	ctr-miR166	TCGGACCAGGCTTCATTCCCC
	Gm20.12271	149	45	-1.75	Gm20:43105258..43105973	ctr-miR166	TCGGACCAGGCTTCATTCCCC
	Gm02.7291	133	41	-1.7	Gm02:14340584..14341301	ctr-miR166	TCGGACCAGGCTTCATTCCCC
	Gm20.9225	66	134	1.03	Gm20:37901907..37902138	gma-miR167e	TGAAGCTGCCAGCATGATCTT
	Gm10.13897	66	134	1.03	Gm10:46574264..46574546	gma-miR167e	TGAAGCTGCCAGCATGATCTT
	Gm13.8362	1133	542	-1.06	Gm13:25849263..25852479	gso-miR1507b	TCTCATTCCATACATCGTCTGA
	Gm09.5680	166	74	-1.16	Gm09:16565612..16566755	mtr-miR1507	CCTCATTCCAAACATCATCTAA
*Block ID: an internal ID given to every block in the genome in the form of Gmdd.XXXX. dd represents the chromosome number where the block was built and XXXX represents the sequential order of blocks in a chromosome.
**Key seq: the small RNA with highest expression in a block, which is the sequence submitted for SSEARCH against the miRBase mature miRNA database to identify homology to known miRNA.

## Sheet: Table S7
Table S7. miRNA producing DE blocks between the hook convex and concave region of seedlings treated with far-red light.
Block ID*	Hook concave (RPM)	Hook convex (RPM)	log2 fold change (convex / concave)	Block position	Top hit in miRbase with the key seq* (evalue<0.01)	key seq**
Gm02.7291	90	263	1.54685	Gm02:14340584..14341301	ctr-miR166	TCGGACCAGGCTTCATTCCCC
Gm10.10775	104	305	1.55294	Gm10:41242896..41243650	ctr-miR166	TCGGACCAGGCTTCATTCCCC
Gm10.1652	114	287	1.33894	Gm10:2905003..2905494	ctr-miR166	TCGGACCAGGCTTCATTCCCC
Gm20.12271	104	305	1.55294	Gm20:43105258..43105973	ctr-miR166	TCGGACCAGGCTTCATTCCCC
Gm09.7539	1313	2770	1.07682	Gm09:28530236..28532771	gma-miR1508a	TAGAAAGGGAAATAGCAGTTG
*Block ID: an internal ID given to every block in the genome in the form of Gmdd.XXXX. dd represents the chromosome number where the block was built and XXXX represents the sequential order of blocks in a chromosome.
**Key seq: the small RNA with highest expression in a block, which is the sequence submitted for SSEARCH against the miRBase mature miRNA database to identify homology to known miRNA.

## Sheet: Table S8
Table S8. Predicted targets of differentially expressed miRNA
miRNA annotation	Glyma IDa	TAIR8 annotation
gma-miR1509a	BI785214	NA
	Glyma16g05290	No Hits
	Glyma18g03980	zinc ion binding
	Glyma14g08500	similar to unknown protein [Arabidopsis thaliana] (TAIR:AT2G02910.1)
	Glyma15g10020	similar to unknown [Populus trichocarpa] (GB:ABK92885.1)
	Glyma04g05790	mechanosensitive ion channel domain-containing protein / MS ion channel domain-containing protein
gso-miR1507b	Glyma15g37820	No Hits
	Glyma05g09220	REF4
	Glyma08g04230	dynein light chain, putative
	Glyma13g44860	No Hits
gso-miR2218	Glyma05g33260	SGS3 (SUPPRESSOR OF GENE SILENCING 3)
	TC350379	NA
	Glyma12g28730	shaggy-related protein kinase kappa, putative / ASK-kappa, putative
	Glyma12g28730	shaggy-related protein kinase kappa, putative / ASK-kappa, putative
	Glyma13g26380	disease resistance protein (NBS-LRR class), putative
	Glyma10g41520	No Hits
	Glyma03g29290	No Hits
	Glyma13g20890	pectate lyase family protein
mtr-miR1507	Glyma15g37820	No Hits
	Glyma03g36050	DGD1 (DIGALACTOSYL DIACYLGLYCEROL DEFICIENT 1); galactolipid galactosyltransferase/ transferase, transferring glycosyl groups
	Glyma09g29800	EPR1 (EARLY-PHYTOCHROME-RESPONSIVE1)
	Glyma04g01920	CAT2 (CATALASE 2); catalase
	Glyma19g32990	ACT2 (ACTIN 2); structural constituent of cytoskeleton
	TC385742	NA
	Glyma15g20190	calcineurin-like phosphoesterase family protein
vvi-miR394c	BE191081	NA
	Glyma20g30540	nucleic acid binding / nucleotide binding
	Glyma15g05730	BAK1 (BRI1-ASSOCIATED RECEPTOR KINASE); kinase
	Glyma05g25720	similar to (ARABIDOPSIS THALIANA RAS ASSOCIATED WITH DIABETES PROTEIN 3), methyltransferase [Arabidopsis thaliana] (TAIR:AT5G40830.1); similar to (ARABIDOPSIS THALIANA RAS ASSOCIATED WITH DIABETES PROTEIN 3), methyltransferase [Arabidopsis thaliana] (TAIR:AT5G40830.2); similar to hypothetical protein [Vitis vinifera] (GB:CAN63784.1); contains domain S-adenosyl-L-methionine-dependent methyltransfe…
	Glyma11g36960	F-box family protein
	Glyma18g00870	F-box family protein
	Glyma08g11030	F-box family protein

## Sheet: Table S9
Table S9. Differentially expressed blocks with siRNA targeting a high confidence gene.
Comparison	Block ID	Dark (RPM)	FR (RPM)	log2 (FR/DARK)	Most abundant small RNA class	gene	TAIR8 annotation
cotyledon FR vs. Dark	Gm17.7957	26	7	-1.84	20nt	Glyma17g17170	similar to unknown protein
	Gm06.7225	77	23	-1.72	23nt	Glyma06g15410	No hits
hook concave FR vs. Dark	Gm08.12915	33	6	-2.39	>24nt	Glyma08g33510	EMB2742 (EMBRYO DEFECTIVE 2742); CTP synthase
	Gm18.702	35	8	-2.07	>24nt	Glyma18g02030	similar to unnamed protein product
	Gm01.11693	36	12	-1.57	23nt	Glyma01g36210	ATGLR3.6 (Arabidopsis thaliana glutamate receptor 3.6)
	Gm13.2011	42	19	-1.14	24nt	Glyma13g04580	chloroplast-encoded 23S ribosomal RNA
	Gm18.4417	28	14	-1.03	21nt	Glyma18g10330	WRKY31 (WRKY DNA-binding protein 31); transcription factor
	Gm04.9203	148	316	1.09	22nt	Glyma04g31190	No hits
	Gm05.11905	165	406	1.3	21nt	Glyma05g34410	similar to small nuclear ribonucleoprotein D2, putative
hook convex FR vs. Dark	Gm05.3296	56	19	-1.54	24nt	Glyma05g07740	TGH | TGH (TOUGH); RNA binding
	Gm13.13803	25	10	-1.29	24nt	Glyma13g34140	leucine-rich repeat family protein / protein kinase family protein
	Gm17.3573	70	33	-1.1	24nt	Glyma17g08110	plastocyanin-like domain-containing protein
	Gm19.2208	79	37	-1.09	24nt	Glyma19g05350	similar to ABA-inducible protein-like protein [Brassica rapa]
	Gm16.1113	30	14	-1.05	23nt	Glyma16g02410	ATB5-B (Cytochrome b5 B)
	Gm05.5307	937	2390	1.35	21nt	Glyma05g16350	Chloroplast tRNA-Ala
	Gm04.9203	107	284	1.41	22nt	Glyma04g31190	No hits
hypocotyl FR vs. Dark	Gm04.9203	383	154	-1.31	22nt	Glyma04g31190	unknown protein
	Gm03.13983	94	38	-1.29	21nt	Glyma03g40240	EMB3004/MEE32 (EMBRYO DEFECTIVE 3004); 3-dehydroquinate dehydratase/ NADP binding / binding / catalytic/ shikimate 5-dehydrogenase [Arabidopsis thaliana]
	Gm08.2417	350	143	-1.29	22nt	Glyma08g05640	transducin family protein / WD-40 repeat family protein [Arabidopsis thaliana]
		Concave (RPM)	Convex (RPM)	log2 (convex/concave)
Hook concave vs. convex in Dark	Gm08.12915	33	9	-1.84	22nt	Glyma08g33510	EMB2742 (EMBRYO DEFECTIVE 2742); CTP synthase
	Gm16.7208	10	21	1.04	21nt	Glyma16g22620	TIR NB-ARC
Hook concave vs. convex in FR	Gm05.3296	41	19	-1.08	24nt	Glyma05g07740	TGH | TGH (TOUGH); RNA binding
	Gm18.2505	13	26	1.02	24nt	Glyma18g05800	DEAD-box ATP-dependent RNA helicase 40
	Gm13.15177	21	48	1.15	21nt	Glyma13g36840	TCP family transcription factor

## Sheet: Table S10
Table S10:putative novel miRNA (all size classes)
miRNA_Acc.	Sequence
248793	AAAGATTGTTACATTGAAGGTGAA
249239	AAAGGAATGGACATTAGTCTTG
251678	AAATGTTGGATCTTAGCATTGCAT
256870	AACTCGCAGAAGACAAGTGAACTC
257621	AACTTGATGACTCGTTGACTTGGT
260818	AAGATTGTTCAAGACAGACATT
261922	AAGCGGGGTAGAGTAATTGG
261923	AAGCGGGGTAGAGTAATTGGT
261924	AAGCGGGGTAGAGTAATTGGTC
261925	AAGCGGGGTAGAGTAATTGGTCAACT
262032	AAGCTAAAACAGATTCTAGACA
262194	AAGCTCAGGAGGGATAGCAC
262196	AAGCTCAGGAGGGATAGCACC
262205	AAGCTCAGGAGGGATAGCGCCA
262511	AAGCTGTGGGAGAATATGGCA
263106	AAGGAATTTTATTTTGCAAGGACA
265066	AAGGTAATCAGGTAGAGAGTTT
270563	AATGATCTCGGACCAGGCTTCA
271365	AATGGTGAAGATGAAGAATA
271366	AATGGTGAAGATGAAGAATAA
271538	AATGTATGGAAGTGGCATGGGTTG
271763	AATGTTGGTACTCTGGTGAGGC
271770	AATGTTGTGGTCGAGTATGATGGT
274296	ACAAGCTGTTGCACCAGAATAA
276718	ACAGAAGAGAGTGAGCACACAGA
285569	ACTCAGCTGCTGACTCGTTGG
289051	AGAAACATTGGCTGAAGACTTA
292382	AGAATGATCTCGGACCAGGC
292383	AGAATGATCTCGGACCAGGCT
292385	AGAATGATCTCGGACCAGGCTT
292650	AGAATTTGTGGGAATGGGCTGA
294839	AGAGAAAATGTGTGAATGTCA
296177	AGAGATTCGAGGGATACACCTGTG
296218	AGAGATTTAACACGATGAGACGAG
297576	AGAGGCCCTTGGGGAGGAGTA
298830	AGATATTGGTACGGTTCAATC
299245	AGATGAGGAGGAGATTGTTTCTTA
305881	AGGAGAAGACTCATAAACCTGAAC
307323	AGGATTAACTTAATGACTGTGCAT
307481	AGGATTGACGAGAAGAAGAAGTGC
310244	AGGGATTCAACGCAGTGTAGCAGG
313206	AGTAGGCATTCAAAGACGGTACTT
313411	AGTATTTTAAGTCTGTCGGAAT
316673	ATAAAGGTAGGGGTTGCTGCA
317442	ATAATATTTTAGTTGAATGGTA
319133	ATACTGCATTGTTTGAAACCT
322214	ATATTGGTCCGGTTCAATAAG
322959	ATCAGATCATGTGGCAGTTTCACC
323294	ATCATGTGGCAGTTTCACCT
325878	ATCTCGGACCAGGCTTCATTCCCC
326269	ATCTGCTGACTCATTCATACA
329410	ATGGACACCGGACACGACACGGAT
337846	CAAGATAAGAACAGATAGCAA
337847	CAAGATAAGAACAGATAGCAAG
337848	CAAGATAAGAACAGATAGCAAGT
337849	CAAGATAAGAACAGATAGCAAGTG
341886	CAGAAGTTTCTGGATTAGCTGC
342779	CAGCCAAGAATGACTTGCCGG
350631	CCGGATTAGCAGGTTTGAGGA
351695	CCTCAAAGGCTTCCACTACTG
355119	CGAGCCGAATCAATACCACTC
355120	CGAGCCGAATCAATATCACTC
357066	CGCTATCCATCCTGAGTTTC
357067	CGCTATCCATCCTGAGTTTCA
357070	CGCTATCTATCCTGAGTTTCA
357071	CGCTATCTATCTTGAGCTTCA
357630	CGGACACGACACAGACACGTGGAC
361176	CGTGATATTGGTACGGCTCATCT
364836	CTCTCCCTCAAGGGCTTCTCG
365515	CTGAAGTGTTTGGGGGAACTC
365641	CTGACAGAAGAGAGTGAGCA
365643	CTGACAGAAGAGAGTGAGCAC
367751	CTTAATAGATGTAACTATCGTCGC
369251	CTTGTTTGTGGTGATGTCTAG
377151	GAGAGTAAGAGTGAGACACA
377880	GAGGAAGAACAACAACAACAAC
383606	GCAGACTCGTGGACTCGGAGTGGA
387602	GCGTATGAGGAGCCAAGCATA
387603	GCGTATGAGGAGTCATGCATG
387757	GCGTGCGAGGAGCCATGCATG
388407	GCTCACTTCTCTTTCTGTCAACT
388462	GCTCATTCTCTATCTGTCACC
389136	GCTGGATGTCTTTGAAGGAA
390330	GGAATGGGCTGATTGGGAAG
390373	GGAATGGTGTCTGGTTCGAGA
393649	GGGAATGGGCTGATTGGGAAG
397054	GGTACCCTTTCAGATAGTCTCA
405759	GTTGAGCAAGTTGAAGATGAA
409632	TAAGACGGAACTTACAAAGA
409633	TAAGACGGAACTTACAAAGAT
409634	TAAGACGGAACTTACAAAGATT
409635	TAAGACGGAACTTACAAAGATTG
409636	TAAGACGGAACTTACAAAGATTGT
411060	TAATCTGCATCCTGAGGTTTA
413854	TACTGTATCTTGAATCACAACAT
414268	TAGAAAGGGAAATAGCAGTT
414271	TAGAAAGGGAAATAGCAGTTG
414272	TAGAAAGGGAAATAGCAGTTGA
421857	TCAACATTGTCACCAACGCTC
421915	TCAACGATTGGCTTGGTGTTT
423225	TCACCTTTAGGATCTGGATTGT
424647	TCAGGCTTTTAGAAGATTGTGAAT
424909	TCAGTGATTGAACATGATGACGTG
427489	TCCCTCAAAGGCTTCCAGTAT
427490	TCCCTCAAAGGCTTCCAGTATT
428001	TCCGGATTAGCAGGTTTGAGGA
437581	TCTGAAACAGATGCATACCTC
440309	TCTTGCTCAAATGAGTATTCCA
441092	TGAAAATGGCTAAATGGAAGGG
442911	TGAAGCTGCCAGCATGATCTTAACT
444562	TGACAATCAATTGTAGGACATG
444696	TGACAGAAGAAAGGGAGCACA
444962	TGACAGAAGAGAGTGAGCACAA
445229	TGACAGAAGAGAGTGAGCACTT
445635	TGACATCAAATCAGAACATGACAC
446726	TGACTGTTGGCAGTTGGCACA
446727	TGACTGTTGGCAGTTGGCACAG
447188	TGAGAATTTGGCCTCTGTCC
447189	TGAGAATTTGGCCTCTGTCCA
449838	TGAGAGTAAGAGTGAGACACA
449885	TGAGATATTGGTACGGTTCA
449886	TGAGATATTGGTACGGTTCAA
450237	TGAGCCAGGATGGCTTGCCGGC
450333	TGAGCCGCGTCAATATCTCA
450870	TGAGGGAAAAGATATTAGAGAA
451244	TGAGTGGGAAGCAGAACGTTG
452159	TGATGACCAAGACGATGATCCA
453255	TGCAACTGTAAAATTGATTGA
454048	TGCCAAAGGAGAGTTGCCCTG
454405	TGCCTGGCTCCCTGTATGCCA
455412	TGCTCATTCTCTATCTGTCACC
455663	TGCTGGATGTCTTTGAAGGAA
457835	TGGAGAAGGGGAGCACGTGCA
460134	TGGGAATGGGCTGATTGGGAAG
464806	TGTGGATGAGAAGCAAAACGA
465374	TGTTATGTCAGTGTCGGATACT
466591	TTAACCAGGCTCTGATACCAT
469831	TTATTGTTGTAATAGTTCCGGT
470823	TTCAGGAGTTTTGACAATGAGC
471460	TTCCCAATTCCGCCCATTCCTA
475317	TTGAAGCTGCCAGCATGATCTT
475318	TTGAAGCTGCCAGCATGATCTTA
475427	TTGAATGCTGGATGTCTTTGA
475547	TTGACAGAAGAAAGGGAGCA
475549	TTGACAGAAGAAAGGGAGCAC
475606	TTGACAGAAGAGAGAGAGCACAA
476691	TTGAGCCAAGGATGACTTGCCGG
476703	TTGAGCCGCGTCAATATCTCA
476885	TTGAGTGCAGCGTTGATGAAG
478649	TTGGAGAAGCTGGAGATTCTT
478707	TTGGAGCAGAGTTTATTGGCA
478708	TTGGAGCAGAGTTTATTGGCAC
479129	TTGGCGCTATCTATCCTGAGT
480071	TTGTAGCAGAGCAGGTAAGTAT
483025	TTTCTTTTATTTTTTGGACTAA
483056	TTTGAAAGAATAAGATGAGAA
483057	TTTGAAAGAATAAGATGAGAAT
483058	TTTGAAAGAATAAGATGAGAATT
483610	TTTGATCGAAAAGAGATATGGG
484838	TTTGTAGTGATGGATATTGGCT
484889	TTTGTCAACAGAGTAGGAAGACGA
485458	TTTTAGTTGAATGGTATTGTAG
485825	TTTTCTTGAGAATTTGGCCT
485826	TTTTCTTGAGAATTTGGCCTC
486068	TTTTGGACTGAAGGGAGCTCC
487097	GATCATGTGGCAGTTTCACCT
487489	TTGACAGAAGAAAGGGAGCACA
489095	AGATCATGTGGCAGTTTCACCT
494780	AAGCGGGGTAGAGTAATTGGTCAAC
519698	AAGCGGGGTAGAGTAATTGGTCAA
537951	AGCTGCTTAGCTATGGATCC
548841	AAGCGGGGTAGAGTAATTGGTCA
551495	ATGGGAGCTGGCCATGCCCGA
551690	TATTAGTTAGATTAGTTAGAT
552664	AAGCGGGGTAGAGTAATTGGTCAACTCA
552928	ATTTTATGTAGATTTAGAGGT
554014	AAGCGGGGTAGAGTAATTGGTCAACTC
569114	GCGTATGAGGAGCCAAGCAT
570025	AAGCGGGGTAGAGTAATTGGTCAACTCAT
581376	AAGCGGGGTAGAGTAATTGGTCAACTCATC
595769	TTTTGACCGAGACTTTAATGGC
612461	AAATCATAGAATTTGATCGTTAGT
613541	CACCACAAAGCGAGGACTAGTGGA
614121	ATGTCGTGATTTTATTGAAGATTG
614333	GGACCAGGAGATTGGATCTAGCCATAA
645573	CAGAAGTTTCTGGATTAGCTGCT
719627	CGGCGTGATATTGGTACGGCTC
719715	TGATATTGGTACGGCTCATCT
